# Supplementary material for: Transcriptome-wide characterization, evolutionary analysis, and expression pattern analysis of the NF-Y transcription factor gene family and salt stress response in Panax ginseng
Source: BMC Plant Biol. 2022 Jul 4;22:320. doi: 10.1186/s12870-022-03687-6 (PMC9252045; doi:10.1186/s12870-022-03687-6)
Supplement: Supplementary file 1 — Additional file 1: Table S1. Basic information of the PgNF-Y gene family [file 12870_2022_3687_MOESM1_ESM.xlsx]

## Sheet: Table S1
Table S1. Basic information of the PgNF-Y gene family
Gene	Transcript ID	Length (bp)	DNA sequences (5' - 3')	ORF (bp/aa)		Conserve domain
PgNFYA01-01	comp5580_c0_seq1	1285	CGGGATTCTCGGAACGAGGTAGGAGGAGAGAGGAGGAAGACGCCCTATTGGCCGGGAGCCGCCCTGCCTCACTCCCTCCGCGCCCAGTGTAGGAAGCTATGAGTGGCATGGGATCACGGCCGGGCGAGAGCAACCTGGTGGAGCCGAGAGGGCTGCCGTCCGCCGGCATGGCGATGCAGCCCTGGTGGACGGGCACCGGGTTCGGGGCCGTCTCTCCGGCCGTCGTGGCGCCGGGAAGCGGGGCGGGGATCAGCCTGTCGAGCAACCCGTTCGGCGGCGGCGCGCCGCAGGGGAAGAAGAAGACGGTGGACGACGACCCGCGGGCCGAGAGCAGCGACGACGACTCCCCGAGATCAGGGGAGCCTAAAGATGGAAGCTTTGACGAAGAGAAGCAGCACG…	99-899	266 aa	CCAAT-Binding transcription Factor
PgNFYA01-02	comp5580_c0_seq2	1119	CGGGATTCTCGGAACGAGGTAGGAGGAGAGAGGAGGAAGACGCCCTATTGGCCGGGAGCCGCCCTGCCTCACTCCCTCCGCGCCCAGTGTAGGAAGCTATGAGTGGCATGGGATCACGGCCGGGCGAGAGCAACCTGGTGGAGCCGAGAGGGCTGCCGTCCGCCGGCATGGCGATGCAGCCCTGGTGGACGGGCACCGGGTTCGGGGCCGTCTCTCCGGCCGTCGTGGCGCCGGGAAGCGGGGCGGGGATCAGCCTGTCGAGCAACCCGTTCGGCGGCGGCGCGCCGCAGGGGAAGAAGAAGACGGTGGACGACGACCCGCGGGCCGAGAGCAGCGACGACGACTCCCCGAGATCAGGGGAGCCTAAAGATGGAAGCTTTGACGAAGAGAAGCAGCACG…	99-932	277aa	CCAAT-Binding transcription Factor
PgNFYA02-01	comp7432_c0_seq1	2624	GTCAACCATCTCTGAGTTAAGTACCAGATACATTCACAACAGGTAAGGAAGGATAGGCCAATGGTTTCGCAACCTTGCCCAACTCCAATCTCTGGGATAGTCAGGGTGCCTTATTTGAATAAGTACACACAAAAAGAAATGTGATGAAGATTTCAGTCTCCACATAGTGCCATCAGCACACCAGTGCTTCCAACTAGATGAAACTCAAAAGAACTCATAACAATATCTTGGTCCAACTGATATAGCAACCACATTTCCGGAACATCTTCATAAGCCAAGGATGAATTGCCACCGGCAGCGCACCAGAGGATGCTTTGCTTTACCTCATCATGGAAGCGCGCTGGTGCATGCCGTTCGGGGCCAGCTTCCCGTTGCCATTCAGTGCACTGAAGCTAACCG…	1567-1007	186aa	CCAAT-binding transcription factor (CBF-B/NF-YA) subunit B
PgNFYA02-02	comp7432_c0_seq2	2273	GTCAACCATCTCTGAGTTAAGTACCAGATACATTCACAACAGGTAAGGAAGGATAGGCCAATGGTTTCGCAACCTTGCCCAACTCCAATCTCTGGGATAGTCAGGGTGCCTTATTTGAATAAGTACACACAAAAAGAAATGTGATGAAGATTTCAGTCTCCACATAGTGCCATCAGCACACCAGTGCTTCCAACTAGATGAAACTCAAAAGAACTCATAACAATATCTTGGTCCAACTGATATAGCAACCACATTTCCGGAACATCTTCATAAGCCAAGGATGAATTGCCACCGGCAGCGCACCAGAGGATGCTTTGCTTTACCTCATCATGGAAGCGCGCTGGTGCATGCCGTTCGGGGCCAGCTTCCCGTTGCCATTCAGTGCACTGAAGCTAACCG…	1216-320	298aa	CCAAT-Binding transcription Factor
PgNFYA03	comp46751_c0_seq1	717	TGCAGAAGATGGTCCCATATATGTCAATGCGAAACAATATCATGGAATCCTCAGAAGGAGACAGATACGTGCAAGGCTTGAGTCTCAAAACAAACTCCTTAAAAATAGAAAGCCCTATCTTCACGAGTCTCGGCATCGTCATGCACTGAACAGGGTCAGGGGATCCGGTGGACGCTTCCTCAGCACTAAAACAAAACCATCAAACCCTACTCCCCACGGCAACTCTGTCAATCAGACCGAAACAGGCAAATGTGAAGCATTGTCAACCTCCTCCAGAATCACACATAGTGCTTTCTTCCAGCAGGCAGATCACAGGTTCTCAAATATTTCTGGAGGAAGTCGGGAGCTTATGTGCAATGGAACTCGGCATCATTATCCAGTTGTCCGGTGAATGAAAAA…	403-615	70aa	CCAAT-binding transcription factor (CBF-B/NF-YA) subunit B
PgNFYA04-01	comp58545_c0_seq1	1706	TTTTTTTAAAAAAAAACAGCATACACAAGCAAACCATTAAATGCACACCATTTTCCAAACAACAAAAACATCAGACCAAATTGGGAGAAGACAACTCAAACAGAAGATCAAAACACTGCAGCCAAGAAACAACATTGAGTTGGAAAAGGAAAATCATGTTCTCAAACAATTATGTCTTCACACAACAGAAATCTTTTCACGGTTCTGAACATTTGAGTTTCCAAATTCATAAACACAAGTTTCCAAAATGGTGACTTGATAACTTCTCCTAATTCACAGAAGGGTAAGGAATTGGAACGTATGACTGAAGTCAGCAAGAGGCCCGGCATATAATCTCCCTTCCTTACCTTCAACCCAACAGAACACAAGTAACAGCCAAGAATGAATTGCCTGAGAGCA…	1486-542	314aa	CCAAT-Binding transcription Factor
PgNFYA04-02	comp58545_c0_seq2	1695	TTTTTTTAAAAAAAAACAGCATACACAAGCAAACCATTAAATGCACACCATTTTCCAAACAACAAAAACATCAGACCAAATTGGGAGAAGACAACTCAAACAGAAGATCAAAACACTGCAGCCAAGAAACAACATTGAGTTGGAAAAGGAAAATCATGTTCTCAAACAATTATGTCTTCACACAACAGAAATCTTTTCACGGTTCTGAACATTTGAGTTTCCAAATTCATAAACACAAGTTTCCAAAATGGTGACTTGATAACTTCTCCTAATTCACAGAAGGGTAAGGAATTGGAACGTATGACTGAAGTCAGCAAGAGGCCCGGCATATAATCTCCCTTCCTTACCTTCAACCCAACAGAACACAAGTAACAGCCAAGAATGAATTGCCTGAGAGCA…	1475-531	314aa	CCAAT-Binding transcription Factor
PgNFYA05-01	comp59545_c1_seq1	1835	CTCTTCTTCTTTGTCCATAATCAGATTTCACTTATTTTTATCGCTACTTAATTTCTCTCATCGTTTTCTCCTCGCTCTGTGATATTTGGTTTCCAGTTTGTGGATTCTTAGTGTCTCTGACTTGCTTGCTCTTTCTTTCATTATGCATAATTTTGATTTGTATATATTGCTATAAGATACTTGGTGGATTCTTAATTTTTTGATTTCTAGAATTTTCCTAATGGAAGTCCTTGAATATTATTTCTGGATCAATGCACTTCTGATGAACTAGAGTTATTAATAAATTGTGCAGCAACTGGTTCTTGCAGATCTTTAGTGGAATTTACTTGAACAAATAAAGATTGTCAGAAATTCGAAATTTCAGGTGGAATTTGCAGTAGAACAGATTTTGAACTGCAA…	402-1385	327aa	CCAAT-Binding transcription Factor
PgNFYA05-02	comp59545_c1_seq2	1807	AACAAAGTACCTGATAATACTCTTATTGTTCAAAAAAGAAAAAAGAAAATACTTGGTGAGTGAAGGGAAGGAGTTGCATGAAAGCTTTATTTCATTGGTGATGCCGTGTAGTTCCACTATACTTGTAAGTCGTACGCATCCCTCGGCCGTCTCTTTAATTATCGATCTTTGCTAGCTCCCCCTTTCTCTCTCCCTGCTTGATATTATACCGACATGGCTCCTAGCAAATGGGGTTTCTCTCTTTGAGACCCGTATTTGACTTGGCAACTGGTTCTTGCAGATCTTTAGTGGAATTTACTTGAACAAATAAAGATTGTCAGAAATTCGAAATTTCAGGTGGAATTTGCAGTAGAACAGATTTTGAACTGCAAAGATGACTATTCATTCTGTATATTACAA…	374-1357	327aa	CCAAT-Binding transcription Factor
PgNFYA05-03	comp59545_c1_seq3	399	TCTTACATTACATCTAATTAAAGGGTCGGGTTATGCTATCACTGAACTTAAGCACTGATGATGGACCGATATTTGTGAATGCTAAGCAGTACCATGGAATAATCAGGCGCCGAAAGTCCCGTGCAAAGGCAGAGCTGAAGCATAAACTGTCAAGAAATCGCAAGTTTTCACCGGACTCTCAAAAAGTTATGATAACATCAGAGGACTCCAAAATAAGTATATTTGATGGGATCAATATTGTTCATAAATACAGAGGTTATTTTATGGTTGACAAGGACTCAACCTCTGATAAGCTTGTATTCAATCGAATTGTCACATTGAGAGTCAAATATGCCAAGGGTGGGAAGTGATTGCTTTCAAGCATGAAGTTTACACGCTCAACCTTGATTTTCTTGAAGA	33-350	105aa	CCAAT-binding transcription factor (CBF-B/NF-YA) subunit B
PgNFYA05-05	comp59545_c1_seq5	1109	TGTAACTTCATTGTTCTTGTATGTGAGATCTCATTGCATGCTATAATTTTACATTTCTTTTTTCTTCAGGCGATATTTTCTGAGAAGTACTTAGCTTGACAATGATCTAGGGCCGGGTTATGCTACCACTGAACTTGGCAACTGATGATGGACCAATATTTGTAAATGCTAAGCAGTACCATGGAATAATCAGGCGCCGAAAGTCCCGTGCAAAGGCAGAGCTGGAGCATAAACTGACAAAAAGTCGTAAGCCATATCTGCACCATTCACGCCACCTTCATGCAATGCGTCGGCCAAGGGGCTGTGGTGGCCGCTTCCTGAACACAAAGAAATCAGATGGTGGTAAGTGTGGAACTAACTCGAAAGAGACAGGGGAAGGACAAATGTTTCAGCCTACTG…	120-659	179aa	CCAAT-binding transcription factor (CBF-B/NF-YA) subunit B
PgNFYA05-06	comp59545_c1_seq6	1569	ATGACACTAGCAATTTTTGGTGTAATTTGGGTATTTTAGTATTTGTGCAACTGTAATATGTGAATATATTGATTATTAATTTGAATAGATGTTTTGATACTGATGCCACTTCCACATTATCGTTGTTGAAATTCCGGAGACTGTTTAACCCTGAACCTTTATTATCGTTGTTGGAATTATTACAGGGAGTTACCAAACAGATTGGTGGGCCTATGCATGAACTTGCTGTTATGGTCGATGAATATGCTCGTGGAATGATCAGTGGTTCTGGATCAACTTTATCTGAAGAACTTGGAGTCTATTACATTGGTCTTGTTGATGGTCACATCATTGATGATCTTATAGCCATTTTGAAGGAGGTTAAGAGTACTAAAACAACAAGCCTGGTCCTGATTCATG…	580-1119	179aa	CCAAT-binding transcription factor (CBF-B/NF-YA) subunit B
PgNFYA05-07	comp59545_c1_seq7	1953	TCATCTTCAATGTTTCCAAGACTGGGGGTCACCTCGGTTCTAGCCTTGGTGTTGTTGAGCTCACAGTAGCTCTTCATTATGTCTTTAATGCACCTCAAGATAAGATTCTTTGGGATGTTGGTCATCAGTCTTACCCGCACAAAATCTTGACTGGTAGAAGAGACAAGATGCACACTATGAGACAGACAAATGGGTTGGCAGGATTCACTAAGCGCTCAGAGAGTGAGTATGACTGCTTCGGCACTGGTCACAGTTCTACCACAATTTCAGCAGGCTTGGGGATGGCCGTAGGAAGGGATTTGAAGGGATTAAAGAATAATGTAGTTGCGATTATAGGTGATGGCGCCATGACGGCAGGTCAAGCTTATGAAGCCATGAACAATGCTGGATATCTGGATT…	964-1503	179aa	CCAAT-binding transcription factor (CBF-B/NF-YA) subunit B
PgNFYA05-08	comp59545_c1_seq8	1587	ATGACACTAGCAATTTTTGGTGTAATTTGGGTATTTTAGTATTTGTGCAACTGTAATATGTGAATATATTGATTATTAATTTGAATAGATGTTTTGATACTGATGCCACTTCCACATTATCGTTGTTGAAATTCCGGAGACTGTTTAACCCTGAACCTTTATTATCGTTGTTGGAATTATTACAGGGAGTTACCAAACAGATTGGTGGGCCTATGCATGAACTTGCTGTTATGGTCGATGAATATGCTCGTGGAATGATCAGTGGTTCTGGATCAACTTTATCTGAAGAACTTGGAGTCTATTACATTGGTCTTGTTGATGGTCACATCATTGATGATCTTATAGCCATTTTGAAGGAGGTTAAGAGTACTAAAACAACAAGCCTGGTCCTGATTCATG…	598-1137	179aa	CCAAT-binding transcription factor (CBF-B/NF-YA) subunit B
PgNFYA05-09	comp59545_c1_seq9	1935	TCATCTTCAATGTTTCCAAGACTGGGGGTCACCTCGGTTCTAGCCTTGGTGTTGTTGAGCTCACAGTAGCTCTTCATTATGTCTTTAATGCACCTCAAGATAAGATTCTTTGGGATGTTGGTCATCAGTCTTACCCGCACAAAATCTTGACTGGTAGAAGAGACAAGATGCACACTATGAGACAGACAAATGGGTTGGCAGGATTCACTAAGCGCTCAGAGAGTGAGTATGACTGCTTCGGCACTGGTCACAGTTCTACCACAATTTCAGCAGGCTTGGGGATGGCCGTAGGAAGGGATTTGAAGGGATTAAAGAATAATGTAGTTGCGATTATAGGTGATGGCGCCATGACGGCAGGTCAAGCTTATGAAGCCATGAACAATGCTGGATATCTGGATT…	946-1485	179aa	CCAAT-binding transcription factor (CBF-B/NF-YA) subunit B
PgNFYA05-10	comp59545_c1_seq10	286	TGTAACTTCATTGTTCTTGTATGTGAGATCTCATTGCATGCTATAATTTTACATTTCTTTTTTCTTCAGGCGATATTTTCTGAGAAGTACTTAGCTTGACAATGATCTAGGGCCGGGTTATGCTACCACTGAACTTGGCAACTGATGATGGACCAATATTTGTAAATGCTAAGCAGTACCATGGAATAATCAGGCGCCGAAAGTCCCGTGCAAAGGCAGAGCTGGAGCAAAAACTGACAAAAAGTCTTAAGGATGATATTGATGCTGGAGGATGGCATTCTACAGC			CCAAT-binding transcription factor (CBF-B/NF-YA) subunit B
PgNFYA05-11	comp59545_c1_seq11	1735	AACAAAGTACCTGATAATACTCTTATTGTTCAAAAAAGAAAAAAGAAAATACTTGGTGAGTGAAGGGAAGGAGTTGCATGAAAGCTTTATTTCATTGGTGATGCCGTGTAGTTCCACTATACTTGTAAGTCGTACGCATCCCTCGGCCGTCTCTTTAATTATCGATCTTTGCTAGCTCCCCCTTTCTCTCTCCCTGCTTGATATTATACCGACATGGCTCCTAGCAAATGGGGTTTCTCTCTTTGAGACCCGTATTTGACTTGGGTGGAATTTGCAGTAGAACAGATTTTGAACTGCAAAGATGACTATTCATTCTGTATATTACAAAGAACGTGAAGGGATTGTTCAGAATCCAATTGGGCACTTGTCACTGGCTTCAACTCCTTGGTGGAGTGGAAT…	302-1285	327aa	CCAAT-Binding transcription Factor
PgNFYA05-12	comp59545_c1_seq12	441	TAAGCAGTACCATGGAATAATCATGCGCCGAAAGTGCCGTGTAAAGGCAGAGCTGAAGCACAAACTGTCAAAAAATCGCAAGCCATATTTGCACCTTTCACGGCACCTTCATGCAATGCGTCGTCCAAAAACATAATGCTGAAATACATATCATGCACTTTAATCTCTTGAATATTGTTAACATTGAGTGGCATTATTTCTTGCAGGTTTCACCGAACTCTCAAAAAGTTATGATAACATCAGAGGACTCCAAAATAAGTATATTTGATGGGATCAATATTGTTCATAAATACAGAGGTTATTTTATGGTTGACAAGGACTCAACCTCTGATAAGCTTGTATTCAATCGAATTGTCACATTGAGAGTCAAATATGCCAAGGGTGGGAAGTGATTGCTTT…			CCAAT-binding transcription factor (CBF-B/NF-YA) subunit B
PgNFYA06-04	comp63557_c0_seq4	1512	AATGGTGGTGGTTGTCTTTATTGGAAATATATTCAACTAATACATTCATCAAAGCCGAGAAGGAGAGGAAGATAGAGAGAATTTTTAGAGAGAGAAAGAGTTTTTTTTCCTTGAGAGAGAAAAAAGGGTTTCAAGAGAGGAGACATGCCCAATTCCATCCCAACACTTGTGTTTCTTGCTCCTTCTTGACTTACCAGATCCGAAAAGCATGGTGGAATTTTCAGGAACAACAGTTTCCTCAGCCTTTATCCAAAAGTTTAAGCTTGAAAATGGGATCTTCTCCTCAAGCCTGTCAGGAGGGGAAGCATGCGGGTCATCAACCACAAGGCCAGGACTCATCCTCAACTCAGTCGACTGATCAACCTCACCAAGAAGTGGCTGCTGTAGGAGGGAACAATT…	270-1088	272aa	CCAAT-binding transcription factor (CBF-B/NF-YA) subunit B
PgNFYA06-05	comp63557_c0_seq5	1405	AATGGTGGTGGTTGTCTTTATTGGAAATATATTCAACTAATACATTCATCAAAGCCGAGAAGGAGAGGAAGATAGAGAGAATTTTTAGAGAGAGAAAGAGTTTTTTTTCCTTGAGAGAGAAAAAAGGGTTTCAAGAGAGGAGACATGCCCAATTCCATCCCAACACTTGTGTTTCTTGCTCCTTCTTGACTTACCAGATCCGAAAAGAATGATTCGATAAAGTACATGGCTGTACGAGTGCAAGACTTCCCCAAGAATTTTTTTTGTCAAAGTTCTATCCAGCCAATGCCCCATTTTCCTTCTACCACCACAGCATGGTGGAATTTTCAGGAACAACAGTTTCCTCAGCCTTTATCCAAAAGTTTAAGCTTGAAAATGGGATCTTCTCCTCAAGCCTGT…	226-1086	286aa	CCAAT-binding transcription factor (CBF-B/NF-YA) subunit B
PgNFYA06-10	comp63557_c0_seq10	1618	AATGGTGGTGGTTGTCTTTATTGGAAATATATTCAACTAATACATTCATCAAAGCCGAGAAGGAGAGGAAGATAGAGAGAATTTTTAGAGAGAGAAAGAGTTTTTTTTCCTTGAGAGAGAAAAAAGGGTTTCAAGAGAGGAGACATGCCCAATTCCATCCCAACACTTGTGTTTCTTGCTCCTTCTTGACTTACCAGATCCGAAAAGAATGATTCGATAAAGTACATGGCTGTACGAGTGCAAGACTTCCCCAAGAATTTTTTTTGTCAAAGTTCTATCCAGCCAATGCCCCATTTTCCTTCTACCACCACAGCATGGTGGAATTTTCAGGAACAACAGTTTCCTCAGCCTTTATCCAAAAGTTTAAGCTTGAAAATGGGATCTTCTCCTCAAGCCTGT…	226-1194	322aa	CCAAT-binding transcription factor (CBF-B/NF-YA) subunit B
PgNFYA06-11	comp63557_c0_seq11	1679	GAAGCAGAAGCAGAAGCAGAAGCAAAGCAGCATAGACTTAATTGGCAGCAAAGCCAAGAAGATAATAAATGCGCAGAGGAGAGAGGGATTTGAGTGCGGGTGTTTTTTTTGGGGGCCAGATAGGAGACATGCCCAAGTTCAGTCCAACATCACTTCGGTCTTTTACCAAATCCCAAAGGAACCATTGCAATGGATGAAGCTTGTGTTGTTTTTATTGGAATTTAGCTATTTCCGTCATCATCTCTCCTTTCTTTCAGCAAATCAGTTTTTACTGAGGTGTTCATGAGCAGTTAAGGTAACTCAAGTGAAATCCTGCTTCTTATTCATAATTTAAAGATCCAGACGATTTTACGACTCGACACTTCTCAAGGTCATTCATAATTCAGAAGAATGCATGAC…	391-1401	336aa	CCAAT-binding transcription factor (CBF-B/NF-YA) subunit B
PgNFYA06-12	comp63557_c0_seq12	1299	AATGGTGGTGGTTGTCTTTATTGGAAATATATTCAACTAATACATTCATCAAAGCCGAGAAGGAGAGGAAGATAGAGAGAATTTTTAGAGAGAGAAAGAGTTTTTTTTCCTTGAGAGAGAAAAAAGGGTTTCAAGAGAGGAGACATGCCCAATTCCATCCCAACACTTGTGTTTCTTGCTCCTTCTTGACTTACCAGATCCGAAAAGCATGGTGGAATTTTCAGGAACAACAGTTTCCTCAGCCTTTATCCAAAAGTTTAAGCTTGAAAATGGGATCTTCTCCTCAAGCCTGTCAGGAGGGGAAGCATGCGGGTCATCAACCACAAGGCCAGGACTCATCCTCAACTCAGTCGACTGATCAACCTCACCAAGAAGTGGCTGCTGTAGGAGGGAACAATT…	270-980	236aa	CCAAT-binding transcription factor (CBF-B/NF-YA) subunit B
PgNFYA06-15	comp63557_c0_seq15	1121	TTTTTGTTGTGTAGCCTACCAAGTGTTATGTCTCAATGAATATATAATGGATGAAGCTTGTTGCTTACGTTCTTATAAAAAATTTGTTGTTTTCATCAGCTTCTTCATTTTCAGCCATAGAAAACACGTTCTAATGTTGAAAATTCATTTCATTCCTGTTTAGAGCCAGCTCCTTCTCTCAACCATGATGCCTTACCTCTGATTGGTGCTATGTTTGTTACTTATATTCAATGTCTACCATGCTGTTGCAGCAAACACTTTGTTAGCCGTTCAGCTAAACTGAAGTGAAGTTCTCCTTTTTATGCATTGTTTAAAGATCAAGACGATTTGAAGACTCGACACTTTCTGAGGTCGTTCATAGTTCAAAAGAATGAACAATTTTCTGAAGAAAGATTCTGA…			CCAAT-Binding transcription Factor
PgNFYA06-16	comp63557_c0_seq16	873	ACTTATGGGCCACAATCAATGATAAATGCTCGTGAGTATTAAGGAGTTGGCCACTCATTCTATGATGGGCGTGGCTTCTCCTCGAGTGCCATTACCTCTTGATCTTACCCAAGATGAACCCATATATGTCAATGCGAAACAGTATAATGCAATTCTCAGGCGGAGACAGTACCGTGCCAAGCTTGAGGCTCAGAACAAAGTCTCAAAAAATCGGAAGCCATATCTTCACGAGTCGAGACATCTTCATGCATTGAAGAGGGCTAGAGGATCGGGGGGCCGCTTTCTCAACATGAAGAAACTTGCCGAGTCCGCACTCAAGGCCACACGAAGTGAACAAGATGTTTCAAGATCATCTCGGCTCCAGACGACCACAAAAATGTTGGAATCTGAAATTTATCA…	26-595	189aa	CCAAT-binding transcription factor (CBF-B/NF-YA) subunit B
PgNFYA06-17	comp63557_c0_seq17	1135	GAAGCAGAAGCAGAAGCAGAAGCAAAGCAGCATAGACTTAATTGGCAGCAAAGCCAAGAAGATAATAAATGCGCAGAGGAGAGAGGGATTTGAGTGCGGGTGTTTTTTTTGGGGGCCAGATAGGAGACATGCCCAAGTTCAGTCCAACATCACTTCGGTCTTTTACCAAATCCCAAAGGAACCATTGCAATGGATGAAGCTTGTGTTGTTTTTATTGGAATTTAGCTATTTCCGTCATCATCTCTCCTTTCTTTCAGCAAATCAGTTTTTACTGAGGTGTTCATGAGCAGTTAAGGTAACTCAAGTGAAATCCTGCTTCTTATTCATAATTTAAAGATCCAGACGATTTTACGACTCGACACTTCTCAAGGTCATTCATAATTCAGAAGAATGCATGAC…			CCAAT-Binding transcription Factor
PgNFYA06-18	comp63557_c0_seq18	1096	GGTGGTGGTGGTGGAGGAGGAGGAAGGAGGATTGGAAGTAAGGAGCCATTGTTTTAGGTGTTAAGGAAGTAGAGACTTTAATTGGCAGCAAACACTAGAAGATAAATCCCAGAGGAGAGAGCCATTTGTGGGGAAATTGGGTTTTGTATAAAGGAAAGGAGACATGCCCAAGTCTATCCCAACATCCCTCCAGTCTTATTACACTACCAATTACTAATTCCCAAAGCAAACACTTTGTTAGCCGTTCAGCTAAACTGAAGTGAAGTTCTCCTTTTTATGCATTGTTTAAAGATCAAGACGATTTGAAGACTCGACACTTTCTGAGGTCGTTCATAGTTCAAAAGAATGAACAATTTTCTGAAGAAAGATTCTGATATGAGTACTGCCCATTCAATGGCC…			CCAAT-Binding transcription Factor
PgNFYA07	comp63692_c2_seq3	1094	GAAAAATTAAAATAGGTTGGAGAGTTTACTCGTGTCATCAGATTGAATAGGAGAATTTGCATTGCTACAATTCTCACAGAAATCAACTGCAGTTACCCATGACTACAAATTAAGTTTGAACAGTTAAGAACAGCTACATCCTAATAACAGCCTGTTTGTGATAGGCATTAACAGATGCACATGAGTCATACTGATTACCCTCCTAAAAATATCAAGTTACCAACTAAGAGACATTTTGGGTTTAATGAATGACACAATTTTGGCAAATGCATCGGATGTTTAATTATTCAGTAGCAATTTTTCAAAAACAAGTCAAACCACAACTCTCGACGGGTAGCAGCATAAGCTAATTCGGCCTACTGAAAACTCTTAATGATTCCCCATAACGATTTCAGTCAA…			CCAAT-binding transcription factor (CBF-B/NF-YA) subunit B
PgNFYA08-21	comp63692_c3_seq21	811	GAGAATCTCTCTCTTAAATGTGCTGTTATTATCACATAAACATTACAACAGGAGAGAAATTACTACGTGATAGATTTTGACCGCTAAATTCTGTCCCGAGTCATAAGCAACTCAATTCTAGGGCTTTTTCTCTATCCTTTTTCCGTTCTTCACTCTCTGGTATTTTGAAGGATGCAGTCAAAATCTAAATCTGGAAATCGAGTTAAAGTTGATCCATTTAACATTTCACGATCCGCAATGTGTTCTGAACCATGGTGTCATAGTTCTGGCTACAACCCTATTTCCCCTACTGCAATGCAAGGAAATGCATCTGATTCATCTTCAGTTGAACAATCGGCAGATGGTATGTCTCAATCTGATGGTGGCCAAAATGAAGAAGATGATGATGCTACCAAAGAA…			CCAAT-binding transcription factor (CBF-B/NF-YA) subunit B
PgNFYA08-28	comp63692_c3_seq28	1269	AAGAACTCGGAGACCGAGTCGCCACCGGTTAGCGGTGGTGGGGTGGCGCCGCTGCCTCCGCCACAGCCGCAGTTACAGGTGATGAATATCGCGGTCAATAATACAGGAGGAGGGGTACTTAGTGGAGGAAGTAGTGATTTAATGTTGAAAAAGAAAAGGGGGAGGCCAAGAAAATATGACTCAGATGGTAACTTGAGAGTCCCATATAAAATAGCAACGCCGTCACCAGTTGCATCACCACCGCCAGGCTTTTCTTTTTCTCATTCCTCTGATTATTCTTCCAAAAAAGGCCGTGGCCGCCCACCTGGTTCCGGTAACTGGCAATTACTTGCTTCTTTAGGTAAGTTGTTTGCAGACACAGCCGGAGGAGATTTTACGCCTCACGTGATTAATGTCTAT…			CCAAT-binding transcription factor (CBF-B/NF-YA) subunit B
PgNFYA08-38	comp63692_c3_seq38	829	ATTATAATCAAGCACAAGAGGAAGATAAGAATCCTGCTTGAAATTGAACACCTTACGGTGGAGTCCCTGTTACTTGAGGAGTTGGAGGAATTTTTTGTGTGTTGACATCTCAGGGTGAATATCGAGTGCGCAGATGCAGCTTTACCAATAAAACAGTAGTATCAGCTTGTTCACATTTGAATTGAACATGTGGAGGGGAAGGGCCGATTCGAGATTTTGTCATTAACTGGGTCATTCACAATCTCTGAAAGTTGTGGCATAAAAAGTAGAACTGGTGGATTAAGTGTCTCATTGACATATATGCCTTTTGATGGAAATCGGTGGAAGGAGATAGGCGATGGTACTGAACAATCGGCAGATGGTATGTCTCAATCTGATGGTGGCCAAAATGAAGAAGAT…			CCAAT-binding transcription factor (CBF-B/NF-YA) subunit B
PgNFYA08-41	comp63692_c3_seq41	849	AAGATTATAATCAAGCACAAGAGAATTCATGAATGTCTAGGAAGATAAGAATCCTGCTTGAAATTGAACACCTTACGGTGGAGTCCCTGTTACTTGAGGAGTTGGAGGAATTTTTTGTGTGTTGACATCTCAGGGTGAATATCGAGTGCGCAGATGCAGCTTTACCAATAAAACAGTAGTATCAGCTTGTTCACATTTGAATTGAACATGTGGAGGGGAAGGGCCGATTCGAGATTTTGTCATTAACTGGGTCATTCACAATCTCTGAAAGTTGTGGCATAAAAAGTAGAACTGGTGGATTAAGTGTCTCATTGACATATATGCCTTTTGATGGAAATCGGTGGAAGGAGATAGGCGATGGTACTGAACAATCGGCAGATGGTATGTCTCAATCTGATG…			CCAAT-binding transcription factor (CBF-B/NF-YA) subunit B
PgNFYA08-42	comp63692_c3_seq42	1168	AAGAACTCGGAGACCGAGTCGCCACCGGTTAGCGGTGGTGGGGTGGCGCCGCTGCCTCCGCCACAGCCGCAGTTACAGGTGATGAATATCGCGGTCAATAATACAGGAGGAGGGGTACTTAGTGGAGGAAGTAGTGATTTAATGTTGAAAAAGAAAAGGGGGAGGCCAAGAAAATATGACTCAGATGGTAACTTGAGAGTCCCATATAAAATAGCAACGCCGTCACCAGTTGCATCACCACCGCCAGGCTTTTCTTTTTCTCATTCCTCTGATTATTCTTCCAAAAAAGGCCGTGGCCGCCCACCTGGTTCCGGTAACTGGCAATTACTTGCTTCTTTAGGTAAGTTGTTTGCAGACACAGCCGGAGGAGATTTTACGCCTCACGTGATTAATGTCTAT…			CCAAT-binding transcription factor (CBF-B/NF-YA) subunit B
PgNFYA09-01	comp64536_c0_seq1	1250	AAAAGATGGACACCTAAAAATGGCAACATCTATAGCTCAGTGAAAGTACGCTAGGCTGTTAAAATCCAAATTAAATCGAATTGCGAGATCTCTCTCTGTCATGCCCAAAACATACTCTCACACGCGGACGCAGATGCGGACAAATAACAGTTTCCATTAGCGGTCGAGAATTAAGCTCAAAAACAGACTCAGACAGAAGAAGCTGTTCACTCAGCCTGTTCCACTCCTTGAATTTTCTCTCTCTGATCGGAATTGGGGGATATTCTGCGTGCAGTAGCAGCATGACTTCTTCTCTTCATGAATTTTCTGGGACAAGCAGCTTACCCGTATCCAGATCCATACTACAGAAGCATTTTTGCTCCGTATGATGCACAGTTGTACTCTGCACAGCCTTATCCA…	298-762	154aa	CCAAT-binding transcription factor (CBF-B/NF-YA) subunit B
PgNFYA09-02	comp64536_c0_seq2	1268	AAAAGATGGACACCTAAAAATGGCAACATCTATAGCTCAGTGAAAGTACGCTAGGCTGTTAAAATCCAAATTAAATCGAATTGCGAGATCTCTCTCTGTCATGCCCAAAACATACTCTCACACGCGGACGCAGACGCAGACGCAGACGCAGATGCAGACAAATAACAGTTTCCATTAGCGGTCGAGAATTAAGCTCAAAAACAGACTCAGACAGAAGAAGCTGTTCACTCAGCCTGTTCCACTCCTTGAATTTTCTCTCTCTGATCGGAATTGGGGGATATTCTGCGTGCAGTAGCAGCATGACTTCTTCTCTTCATGAATTTTCTGGGACAAGCAGCTTACCCGTATCCAGATCCATACTACAGAAGCATTTTTGCTCCGTATGATGCACAGTTGTAC…	316-780	154aa	CCAAT-binding transcription factor (CBF-B/NF-YA) subunit B
PgNFYA09-04	comp64536_c0_seq4	1264	AAAAGATGGACACCTAAAAATGGCAACATCTATAGCTCAGTGAAAGTACGCTAGGCTGTTAAAATCCAAATTAAATCGAATTGCGAGATCTCTCTCTGTCATGCCCAAAACATACTCTCACACGCGGACGCAGATGCGGACAAATAACAGTTTCCATTAGCGGTCGAGAATTAAGCTCAAAAACAGACTCAGACAGAAGAAGCTGTTCACTCAGCCTGTTCCACTCCTTGAATTTTCTCTCTCTGATCGGAATTGGGGGATATTCTGCGTGCAGTAGCAGCATGACTTCTTCTCTTCATGAATTTTCTGGGACAAGCAGCTTACCCGTATCCAGATCCATACTACAGAAGCATTTTTGCTCCGTATGATGCACAGTTGTACTCTGCACAGCCTTATCCA…	298-762	154aa	CCAAT-binding transcription factor (CBF-B/NF-YA) subunit B
PgNFYA09-05	comp64536_c0_seq5	1410	AAAAGATGGACACCTAAAAATGGCAACATCTATAGCTCAGTGAAAGTACGCTAGGCTGTTAAAATCCAAATTAAATCGAATTGCGAGATCTCTCTCTGTCATGCCCAAAACATACTCTCACACGCGGACGCAGACGCAGACGCAGACGCAGATGCAGACAAATAACAGTTTCCATTAGCGGTGGAGAATTAAAGCACAAAAATAGAGAGAGAAACAGAGAGCAAAAAAAGGAGCAGTTTCTTTCTCTCCCAGCTATATCTGCGTGGGGGGATATATTGTGTGTGGCAGCATCATGACTTCTTCACTTCATGAAGTTACTGATAACAGTGGTGAGGCCGATGATCAGCAAAAGTACCCAGACCCTCAAGTCCAGTCCTCATCTCTTGCAACTGAGATATT…	293-922	209aa	CCAAT-Binding transcription Factor
PgNFYA09-08	comp64536_c0_seq8	1393	AAAAGATGGACACCTAAAAATGGCAACATCTATAGCTCAGTGAAAGTACGCTAGGCTGTTAAAATCCAAATTAAATCGAATTGCGAGATCTCTCTCTGTCATGCCCAAAACATACTCTCACACGCGGACGCAGATGCGGACAAATAACAGTTTCCATTAGCGGTCGAGAATTAAGCTCAAAAACAGACTCAGACAGAAGAAGCTGTTCACTCAGCCTGTTCCACTCCTTGAATTTTCTCTCTCTGATCGGAATTGGGGGATATTCTGCGTGCAGTAGCAGCATGACTTCTTCTCTTCATGAATTTTCTGATAACAGTGTTGAGGCCGATGAGCAGCAAAAGCAACCAGAACCTCAAACCCAGTCCTCTGCAACTGAGATATCTCATCCTGGTGTTCCAG…	282-905	207aa	CCAAT-Binding transcription Factor
PgNFYA09-10	comp64536_c0_seq10	1282	AAAAGATGGACACCTAAAAATGGCAACATCTATAGCTCAGTGAAAGTACGCTAGGCTGTTAAAATCCAAATTAAATCGAATTGCGAGATCTCTCTCTGTCATGCCCAAAACATACTCTCACACGCGGACGCAGACGCAGACGCAGACGCAGATGCAGACAAATAACAGTTTCCATTAGCGGTCGAGAATTAAGCTCAAAAACAGACTCAGACAGAAGAAGCTGTTCACTCAGCCTGTTCCACTCCTTGAATTTTCTCTCTCTGATCGGAATTGGGGGATATTCTGCGTGCAGTAGCAGCATGACTTCTTCTCTTCATGAATTTTCTGGGACAAGCAGCTTACCCGTATCCAGATCCATACTACAGAAGCATTTTTGCTCCGTATGATGCACAGTTGTAC…	316-780	154aa	CCAAT-binding transcription factor (CBF-B/NF-YA) subunit B
PgNFYA09-11	comp64536_c0_seq11	954	TCATAGGGATAATCTTTCTAGCCTTGACTAATACATTGGTTCTTGATGTAACAAAATAATTAGGCATTTCTTACAAAAGCAGGTGTCATGATTATTCTTCAATTCATTTTTACAGGTTCACCTTCAGCTGATGGGAATCCAACAAGCTGGTGTTCCTTTGCCATCTGATACAGTCGAAGAGCCTGTGTTTGTTAATGCGAAACAATATCATGGCATTATGCGACGTCGACAATCTCGTGCAAAAGCTGAATCAGAAAATAAAGTTATCAAGTCTCGTAAGCCATACTTGCACGAATCACGACATCAGCATGCTCTGCGAAGAGCTAGAGGAAACGGTGGTCGTTTCCTCAATGCAAAGAAGAATGAAAACCAACAGAGAGAAGCTTCTTCGGATGATAG…	131-466	111aa	CCAAT-binding transcription factor (CBF-B/NF-YA) subunit B
PgNFYA09-12	comp64536_c0_seq12	968	TCATAGGGATAATCTTTCTAGCCTTGACTAATACATTGGTTCTTGATGTAACAAAATAATTAGGCATTTCTTACAAAAGCAGGTGTCATGATTATTCTTCAATTCATTTTTACAGGTTCACCTTCAGCTGATGGGAATCCAACAAGCTGGTGTTCCTTTGCCATCTGATACAGTCGAAGAGCCTGTGTTTGTTAATGCGAAACAATATCATGGCATTATGCGACGTCGACAATCTCGTGCAAAAGCTGAATCAGAAAATAAAGTTATCAAGTCTCGTAAGCCATACTTGCACGAATCACGACATCAGCATGCTCTGCGAAGAGCTAGAGGAAACGGTGGTCGTTTCCTCAATGCAAAGAAGAATGAAAACCAACAGAGAGAAGCTTCTTCGGATGATAG…	131-466	111aa	CCAAT-binding transcription factor (CBF-B/NF-YA) subunit B
PgNFYA09-14	comp64536_c0_seq14	1425	AAAAGATGGACACCTAAAAATGGCAACATCTATAGCTCAGTGAAAGTACGCTAGGCTGTTAAAATCCAAATTAAATCGAATTGCGAGATCTCTCTCTGTCATGCCCAAAACATACTCTCACACGCGGACGCAGACGCAGACGCAGACGCAGATGCAGACAAATAACAGTTTCCATTAGCGGTCGAGAATTAAGCTCAAAAACAGACTCAGACAGAAGAAGCTGTTCACTCAGCCTGTTCCACTCCTTGAATTTTCTCTCTCTGATCGGAATTGGGGGATATTCTGCGTGCAGTAGCAGCATGACTTCTTCTCTTCATGAATTTTCTGATAACAGTGTTGAGGCCGATGAGCAGCAAAAGCAACCAGAACCTCAAACCCAGTCCTCTGCAACTGAGATAT…	300-923	207aa	CCAAT-Binding transcription Factor
PgNFYA09-15	comp64536_c0_seq15	1424	AAAAGATGGACACCTAAAAATGGCAACATCTATAGCTCAGTGAAAGTACGCTAGGCTGTTAAAATCCAAATTAAATCGAATTGCGAGATCTCTCTCTGTCATGCCCAAAACATACTCTCACACGCGGACGCAGACGCAGACGCAGACGCAGATGCAGACAAATAACAGTTTCCATTAGCGGTGGAGAATTAAAGCACAAAAATAGAGAGAGAAACAGAGAGCAAAAAAAGGAGCAGTTTCTTTCTCTCCCAGCTATATCTGCGTGGGGGGATATATTGTGTGTGGCAGCATCATGACTTCTTCACTTCATGAAGTTACTGATAACAGTGGTGAGGCCGATGATCAGCAAAAGTACCCAGACCCTCAAGTCCAGTCCTCATCTCTTGCAACTGAGATATT…	293-922	209aa	CCAAT-Binding transcription Factor
PgNFYA09-16	comp64536_c0_seq16	1407	AAAAGATGGACACCTAAAAATGGCAACATCTATAGCTCAGTGAAAGTACGCTAGGCTGTTAAAATCCAAATTAAATCGAATTGCGAGATCTCTCTCTGTCATGCCCAAAACATACTCTCACACGCGGACGCAGATGCGGACAAATAACAGTTTCCATTAGCGGTCGAGAATTAAGCTCAAAAACAGACTCAGACAGAAGAAGCTGTTCACTCAGCCTGTTCCACTCCTTGAATTTTCTCTCTCTGATCGGAATTGGGGGATATTCTGCGTGCAGTAGCAGCATGACTTCTTCTCTTCATGAATTTTCTGATAACAGTGTTGAGGCCGATGAGCAGCAAAAGCAACCAGAACCTCAAACCCAGTCCTCTGCAACTGAGATATCTCATCCTGGTGTTCCAG…	282-905	207aa	CCAAT-Binding transcription Factor
PgNFYA09-18	comp64536_c0_seq18	1411	AAAAGATGGACACCTAAAAATGGCAACATCTATAGCTCAGTGAAAGTACGCTAGGCTGTTAAAATCCAAATTAAATCGAATTGCGAGATCTCTCTCTGTCATGCCCAAAACATACTCTCACACGCGGACGCAGACGCAGACGCAGACGCAGATGCAGACAAATAACAGTTTCCATTAGCGGTCGAGAATTAAGCTCAAAAACAGACTCAGACAGAAGAAGCTGTTCACTCAGCCTGTTCCACTCCTTGAATTTTCTCTCTCTGATCGGAATTGGGGGATATTCTGCGTGCAGTAGCAGCATGACTTCTTCTCTTCATGAATTTTCTGATAACAGTGTTGAGGCCGATGAGCAGCAAAAGCAACCAGAACCTCAAACCCAGTCCTCTGCAACTGAGATAT…	300-923	207aa	CCAAT-Binding transcription Factor
PgNFYA10	comp360489_c0_seq1	629	CGGCAAGGGAGGAGGGGTCGCCGGAAGGGGGACATGCTCCCTCCACATCTCACATCTCGCAGCTTGAACTGAGAGCAAGAGTAGAAGCCCATGAGATGAGACGCAAGCAAAATATGCATGAAAATGGCACAATCATGATTCAGTTTGGTCAGCAAGTGCCTAACTGCGAGTCCTCAGCTAGCGATTCTCCTCAAGAGGTGTCCGGAATGAGCGAAGGAAGCTTTAATGAGCAGAATGATCAATCTGGTAACCGCGATGGCTACACGAAGAGTGATGAAGGCAAGATGATGTCAGCTTTGTCTCTGGGCAATTCAGAAACAGCATACACACCGCCAAAACCTGACCGCACTCATCCCTTTGCCATATCATACCCATATGCTGATCCTTACTATGGTGGTG…			CCAAT-binding transcription factor (CBF-B/NF-YA) subunit B
PgNFYA11	comp389102_c0_seq1	617	CAGAAAGGAAGCTTATCAAGGGCCGCAAGCCATATCTCCATGAGTCGCGGCATCAACATGCCTTGAAAAGGGCCAGGGGAGCCGGAGGCCGGTTTCTTAACGCAAAGTCAGACGACAATGAAGAGCATTCTGATTCCAGCTCCAAAGATAAGCAGAATGGCGTTGCACCCCGCAGCAGTGGCCAATCCTCCCAATCTCCCAAAGGCGCGACTTCGGCTGATAAGTCAGCAAACCATGAATGAGATGCTAGAAGGTCCGCCGGACGCGACGATCCATGCCAACAGTTTTGTACAGTATATATATGCTAGTGAGCGAGAGAGAGTCGCGCCGGCGGGTGCCATAGGATATATCCGCTCTGCTCTATAGTAGTGATAGACTTATCGACAGATTTTTTTGCAG…			CCAAT-binding transcription factor (CBF-B/NF-YA) subunit B
PgNFYA12	comp419585_c0_seq1	662	CACCCTCCCCCCTCCACCCTCCACCTAAGCGCGCCAGGGAATTCTCTCGCCCGCTCGCAACCGCCGTCGCCGTCGCCGCCGCCGTCGTCCTCCTCCGCGGGGCCCGAATTCGACCCCTCCCGCTGGACAGCCGTTGCAGTTTGGTCTCGGAGAAGACATCGGCGTGCTTTCCTGCTGCGGCATGGAATGAGGGTCTTGATTACCGTGTCTTTTCTCCGAGCTTGATACTGGTTGCGCTTCGCGTTGGAAAATAACAAACCATGACTTCTGTCACCGACGGTGTTTCAGGTGATCATAGAGCTGATGAGCAGCAGAAGCAAGCTGCTGCTCAAGGGAACCAGGAAGAGGCCCCAGCTACTAGTATAGGTAGTCAGGCAATGGTGGCAACACCTAACACAG…			CCAAT-binding transcription factor (CBF-B/NF-YA) subunit B
PgNFYA13	comp1048977_c0_seq1	256	CGGAAGGGAGTATGAAGGGATCCTTCGCCGCCGCCGTGCTCGTGCCAAGGTGGAGCGAGAGAATCAGCTGGTGAAAGGAAGAAAGCCGTATCTTCACGAATCACGCCACCGCCACGCGATGCGCCGGGCGAGGGGCACGGGAGGGCGCTTCCTCAACACGAAGAAAGAGGGGGATGGCAAGGACGCTCCCGGAGGAGGCAAGCGGGCAGACTGCACCCCACCCACGCGCTTCGCCACGTCCCCGAGAGATCGGAAG			CCAAT-binding transcription factor (CBF-B/NF-YA) subunit B
PgNFYB01	comp21484_c0_seq1	992	CGGCAGCAGCACTTGCATAGGCTGGGGTTGCTGATGGAGCTGCAGTTGAGATTGCGGGGATTGCTGGGGCGGAGGTTGCAGCAGCAGTGGTGCCGGTTGCAGATGGAGCGGCAGTTGAGATTACACAGGTTCCTGTGGTTGATCCTGAGGATTGAGGCTGCAGGGGTTGCTCAGGTTGAGCCTGAGGATACAGCTGCAGTGGAGGTTGTAGGGGTTGCTGTGGTGGAGCCTGAGTATACGGTTGCAGTTGAGGATGCAGGGGCTGCTGTGATTGAGGATGATGCAGTTGCGGTTGGGGTTGTGGAGGCTGCTGTGCTTGAGGATGCAGCTGCAGATGAGGTTGTGGGGGCTGTTGGGGTTGATTCTGTGGTTCTAATGCAGGCTCCTTTGGTTTGGCAG…			Histone-like transcription factor (CBF/NF-Y) and archaeal histone
PgNFYB02	comp44773_c1_seq1	466	GGCCGACGACGACAGCGGGAGCCCCCGGGGCGGCGGCGGGGTCAGGGAGCAGGACCGCTTCCTCCCCATCGCCAACATCAGCCGCATCATGAAGAAGGCCGTGCCGGCCAACGGCAAGATCGCCAAGGACGCCAAGGAGACCGTGCAGGAGTGCGTCTCCGAGTTCATCTCCTTCATCACCGGCGAGGCCTCCGACAAGTGCCAGCGCGAGAAGCGCAAGACCATCAACGGCGACGACCTGCTCTGGGCCATGACCACCCTCGGCTTCGAGGACTACGTCGACCCGCTCAAGCACTACCTCCACAAGTTCCGCGAGATCGAGGGCGAGAGGGCCGCCGCCACATCGACATCAACCACGCCCGACATGCCAAGAAACAACAACAATGCCACCGGTTACGC…			Histone-like transcription factor (CBF/NF-Y) and archaeal histone
PgNFYB03	comp49735_c1_seq1	356	GATTGTCTTCCTCTTCTCTTTCTGGCATTTATCGCTTGCCTCGCTGGTGATGAAACTGATAAACTCGGAGACGCATTCCTGAACGGTCTCCTTAGCGTCCTTAGCGATCTTTCCATTGGCCGGAAGACCTTTTTTCATAATCCGACTAATGTTAGCGATGGGGAGGAACCTATCCTGCTCGCGAACAGACCTCAGACTCTGATCCCCGCCGCTCTCGTGGCTTCCACAGCCGGGACTCGTCGGAGCGTCCGCCATTAAACCTTGGCGATTAGAGAAGTAAAATTTTGTTAATTTGGCGGGAGATAATGGAGGGGAAGAGAGAGAAAGGGAACGGAGAGATCGGACGCTGGAGAAGA			Histone-like transcription factor (CBF/NF-Y) and archaeal histone
PgNFYB04	comp51752_c0_seq2	1015	CAACTCGCTAAATTGACGTTGGCGGGAATGAAACCTAGCAAAAAAAGCAGAGCTCAAAAGTCATAATTTTTGTCACCGACAGAAGGGAGAAATGGCGGAGAAAGTAGCACCGGAGCAAAAGGCGCCGGCTAAAAAGGTAGCGGAGAAAGTAGTTGGAGAGGCAGAGGAGCTGCCGAAGGCTATCGTGCGGAGGTTGGTGAAGGATAAGCTATCTGAGTTGTCAAAAGAAGGTGAAATTTCAGTCCTCCGAGAGGCTCTTCAGGCTTTCTCTGAGAGCTCTCGTATCTTCATCCACTACCTCTCCGCTACTGCAAATGACATATGTAAGGAGTCTAAGAGGCAAACAATTATTGCTGAAGATGTTTTCAAAGCCCTCGAAGAGATAGAGTTTCCTGAGTT…	92-613	173aa	Histone-like transcription factor (CBF/NF-Y) and archaeal histone
PgNFYB05-01	comp52448_c0_seq1	938	TCGGCGCGTGAGCAGGACAGGTTCCTCCCGATAGCGAACGTGAGCCGTATCATGAAAAAAGCGCTGCCGGCGAACGCCAAGATATCGAAGGACGCGAAAGAGACGGTGCAGGAGTGTGTGTCGGAGTTCATAAGCTTCATCACCGGCGAGGCTTCCGATAAGTGCCAGCGCGAGAAGAGGAAGACAATCAACGGCGACGATCTCTTGTGGGCCATGACGACACTAGGCTTCGAGGAGTACGTGGAGCCTTTGAAGGTGTACCTTGCCAAGTATCGGGAGATAGATGGGGAGAAGACCTCCATTGGCAGCGGTCAGAAGGAGGATTCCGGCGGAGGAGTTAGCTCCGGTGTGGCTATGTTCGGTGGTGGTGGTGGGATGCAGATGATAACGATGGGAACT…	52-564	170aa	Histone-like transcription factor (CBF/NF-Y) and archaeal histone
PgNFYB05-02	comp52448_c0_seq2	986	GGCAAAACGCGACCGACACTGATCTCTCCCTCCCAAATCCTAACCAATTCGCTCTCCCAATCCGTTTCGGATTTTTCCCTCGCCGGGAATTAACAAAAAGAAATTCCCGCCAATAGGTATCATGGTGGATTCGGATAACGAATCGGGCGGGCAAAACGCGAACGAGCTGCTGTCGGCGCGTGAGCAGGACAGGTTCCTCCCGATAGCGAACGTGAGCCGTATCATGAAAAAAGCGCTGCCGGCGAACGCCAAGATATCGAAAGACGCTAAGGAGACCGTGCAGGAGTGCGTATCGGAGTTTATTAGCTTTATTACCGGCGAGGCTTCCGATAAGTGCCAGCGGGAGAAGCGGAAAACGATCAACGGTGACGATCTGCTCTGGGCCATGACTACTCTTGG…	122-727	201aa	Histone-like transcription factor (CBF/NF-Y) and archaeal histone
PgNFYB-06	comp53210_c0_seq1	910	TTTTTTTTAGTAGCCAAGTAGCTGTGCTCTATCATCAAACAGCTATGGTCAATTTGAAGGGGACAGAGAATGGAAAACAAACACGAGTACTTGAAAAGAAATTGCATTTTGGAGAAACCTTAGTCGACAGTTCTGCACCAATCAGAGAACCATGTTCCTTACAATACTAGTACTACTGGAAACACCTCATTTTTCTCATTTTACAGTTTAATAATTCTACTCTTTGCATTTGGCATATGGCTCAAGGCCAGCAACTGCTGCCCCAGAGGGGCCAGTATTGTGGGCATCCTTCAGAAAACCTCCCATTGCCGCAGCCCCAAAGAACCCGTTGCGAAACACTGGCGCAAATGCTGCAAACCCCAACGAACTGGGGTCCACTGACCTCTTCACCAAAGGCTC…	843-217	208aa	Histone-like transcription factor (CBF/NF-Y) and archaeal histone
PgNFYB07-01	comp56015_c0_seq1	1432	GGTTTAATTAATTAAAAATAAATACCCAAAAAGCTCTTTATATTATACTCGACTACTCATCAAATCAAATCAAATCGTCTTCAATCTCTCGCCTCATTTCAATCTTCTCCAGCGTCCGATCTTCCCTTTTTCTCTCTCCTCTGCATAAAAACCAACAAATTCTCATCAATTCAAAGCGCGCCAAATACAAATCTCTTCGACTTTCTCTCTCTAAAAGCTCAGCTTTCTCCCACACACAGTCTCTCTCTAAAATATTGTTATTGGTTTCCGGCGAGAATGACAGATGCTCCGGCGAGTCCAGCCGGCGGGAGCCATGAAAGCGGCGGGGATCAGAGCCCTAGGTCCAATGTTCGGGAGCAGGACCGGTACCTCCCGATCGCGAATATAAGTCGGATCATG…	277-768	163aa	Histone-like transcription factor (CBF/NF-Y) and archaeal histone
PgNFYB07-04	comp56015_c0_seq4	1399	GGTTTAATTAATTAAAAATAAATACCCAAAAAGCTCTTTATATTATACTCGACTACTCATCAAATCAAATCAAATCGTCTTCAATCTCTCGCCTCATTTCAATCTTCTCCAGCGTCCGATCTTCCCTTTTTCTCTCTCCTCTGCATAAAAACCAACAAATTCTCATCAATTCAAAGCGCGCCAAATACAAATCTCTTCGACTTTCTCTCTCTAAAAGGTTTCCGGCGAGAATGACAGATGCTCCGGCGAGTCCAGCCGGCGGGAGCCATGAAAGCGGCGGGGATCAGAGCCCTAGGTCCAATGTTCGGGAGCAGGACCGGTACCTCCCGATCGCGAATATAAGTCGGATCATGAAGAAGGCGTTGCCTGCTAATGGGAAGATCGCCAAGGACGCTAAGG…	231-722	163aa	Histone-like transcription factor (CBF/NF-Y) and archaeal histone
PgNFYB07-06	comp56015_c0_seq6	1445	GGTTTAATTAATTAAAAATAAATACCCAAAAAGCTCTTTATATTATACTCGACTACTCATCAAATCAAATCAAATCGTCTTCAATCTCTCGCCTCATTTCAATCTTCTCCAGCGTCCGATCTTCCCTTTTTCTCTCTCCTCTGCATAAAAACCAACAAATTCTCATCAATTCAAAGCGCGCCAAATACAAATCTCTTCGACTTTCTCTCTCTAAAAGCTCAGCTTTCTCCCACACACAGTCTCTCTCTAAAATATTGTTATTGGTTTCCGGCGAGAATGACAGATGCTCCGGCGAGTCCAGCCGGCGGGAGCCATGAAAGCGGCGGGGATCAGAGCCCTAGGTCCAATGTTCGGGAGCAGGACCGGTACCTCCCGATCGCGAATATAAGTCGGATCATG…	277-768	163aa	Histone-like transcription factor (CBF/NF-Y) and archaeal histone
PgNFYB07-07	comp56015_c0_seq7	1386	GGTTTAATTAATTAAAAATAAATACCCAAAAAGCTCTTTATATTATACTCGACTACTCATCAAATCAAATCAAATCGTCTTCAATCTCTCGCCTCATTTCAATCTTCTCCAGCGTCCGATCTTCCCTTTTTCTCTCTCCTCTGCATAAAAACCAACAAATTCTCATCAATTCAAAGCGCGCCAAATACAAATCTCTTCGACTTTCTCTCTCTAAAAGGTTTCCGGCGAGAATGACAGATGCTCCGGCGAGTCCAGCCGGCGGGAGCCATGAAAGCGGCGGGGATCAGAGCCCTAGGTCCAATGTTCGGGAGCAGGACCGGTACCTCCCGATCGCGAATATAAGTCGGATCATGAAGAAGGCGTTGCCTGCTAATGGGAAGATCGCCAAGGACGCTAAGG…	231-722	163aa	Histone-like transcription factor (CBF/NF-Y) and archaeal histone
PgNFYB08-05	comp56253_c0_seq5	1020	CAAACACATGGTGGTCAGTGAGGACAATGACATGAACATATGTTTATTAAAGATCCCATAACACAAAACAAACTAATCTGATATTACTTTGAAAGAATACTTGTACAAAACCTGAAAGTAGGTAGCTAACAATATGAAGGTGCAGCAGGTCTAATTGGGTTGACCTTCACAATACACAGTTACTAGGCAACAGTATGTTCTCTGTTTCTTCTTCAGCTATAGTGATTCAGTAACCATCATGAGCATCATCTTCTTCTTCTTCTTCCTCCTTGTTGCCTTCTATACTATCTCGCTTTTCTTCACCTCCATTTTCTGATGGTTGTTCTTTCCTTTTACTCTTTTTGGTTTCTATTCCCCTCGAGGATCTCGATCTTTTTACAGCACTCTTTTGTTTAAACT…	697-227	156aa	Histone-like transcription factor (CBF/NF-Y) and archaeal histone
PgNFYB08-12	comp56253_c0_seq12	986	CAAACACATGGTGGTCAGTGAGGACAATGACATGAACATATGTTTATTAAAGATCCCATAACACAAAACAAACTAATCTGATATTACTTTGAAAGAATACTTGTACAAAACCTGAAAGTAGGTAGCTAACAATATGAAGGTGCAGCAGGTCTAATTGGGTTGACCTTCACAATACACAGTTACTAGGCAACAGTATGTTCTCTGTTTCTTCTTCAGCTATAGTGATTCAGTAACCATCATGAGCATCATCTTCTTCTTCTTCTTCCTCCTTGTTGCCTTCTATACTATCTCGCTTTTCTTCACCTCCATTTTCTGATGGTTGTTCTTTCCTTTTACTCTTTTTGGTTTCTATTCCCCTCGAGGATCTCGATCTTTTTACAGCACTCTTTTGTTTAAACT…	697-227	156aa	Histone-like transcription factor (CBF/NF-Y) and archaeal histone
PgNFYB08-15	comp56253_c0_seq15	1063	CCTTCCTAGAGCTGGTGTGGTGTGCTAATTTTTGGCTAAATGAACTTAATGGGTCTGGCTAAAAATACTCAACTTTTTCAAGGCCTCCGTTGGCGAAAGACCGACACAAAACAAACTAATCTGATATTACTTTGAAAGAATACTTGTACAAAACCTGAAAGTAGGTAGCTAACAATATGAAGGTGCAGCAGGTCTAATTGGGTTGACCTTCACAATACACAGTTACTAGGCAACAGTATGTTCTCTGTTTCTTCTTCAGCTATAGTGATTCAGTAACCATCATGAGCATCATCTTCTTCTTCTTCTTCCTCCTTGTTGCCTTCTATACTATCTCGCTTTTCTTCACCTCCATTTTCTGATGGTTGTTCTTTCCTTTTACTCTTTTTGGTTTCTATTCCC…	740-270	156aa	Histone-like transcription factor (CBF/NF-Y) and archaeal histone
PgNFYB08-19	comp56253_c0_seq19	1029	CCTTCCTAGAGCTGGTGTGGTGTGCTAATTTTTGGCTAAATGAACTTAATGGGTCTGGCTAAAAATACTCAACTTTTTCAAGGCCTCCGTTGGCGAAAGACCGACACAAAACAAACTAATCTGATATTACTTTGAAAGAATACTTGTACAAAACCTGAAAGTAGGTAGCTAACAATATGAAGGTGCAGCAGGTCTAATTGGGTTGACCTTCACAATACACAGTTACTAGGCAACAGTATGTTCTCTGTTTCTTCTTCAGCTATAGTGATTCAGTAACCATCATGAGCATCATCTTCTTCTTCTTCTTCCTCCTTGTTGCCTTCTATACTATCTCGCTTTTCTTCACCTCCATTTTCTGATGGTTGTTCTTTCCTTTTACTCTTTTTGGTTTCTATTCCC…	740-270	156aa	Histone-like transcription factor (CBF/NF-Y) and archaeal histone
PgNFYB09	comp56976_c0_seq1	927	CTCGATCCTTAGATTCCACAACCACAAGCCAACACTTTTTCTATCCTTTTCCTTCCCTCGAGTACCATTTCTCGATCTCCCCTCTCTCCTCCATGACAGGAAAAAGAAGCCAAACTAGCCCGGTCGGAAGCCCATCGTCCGGCAACATCTCAGACGGCTCCTCCAAAGACCAAGACCGGTTCCTTCCCATCGCCAACGTCAGCCGTATCATGAAAAAATCCCTTCCGGCCAATGCAAAAATTTCCAAGGAGGCTAAAGAAACGGTTCAAGAGTGCGTATCTGAGTTCATAAGCTTCATCACCGGTGAAGCTTCAGACAAGTGTCAAAGAGAAAAAAGAAAGACCATCAACGGCGACGACCTTTTGTGGGCCATGACGACGTTAGGGTTTGAGAATTATG…	93-746	217aa	Histone-like transcription factor (CBF/NF-Y) and archaeal histone
PgNFYB10-01	comp57209_c0_seq1	1179	CTGTAACTATCTATATTCTTAATTCTATCCGACCTTTTCTTCTTCCTTATAACTCGAAAACTATATATTGAAAATGTTCTTAAACAATACCAACCCGCATTCCTCTCACGTTTACTTCACTCTCCACCAAGTACACTTGAGTCCCACCCCTATTATTCACACACTCGCTCTCCGCGCGTGGATAGTCCTAAACAACGCGCGCATTAGAGAAATTTGCCCTAGTTCGCCTGCGAAACCCCTCCCTATATCGGACTGTCATGTATCTTCATCGCCTGCAATTCCAATCTCCTAATTCGTTTAGCCTTCGGTTCGATCAAATCGATTGATTCACGATCTGATTTACGATTTCCGTGATTTTGCTTTGAAGGAGAAAAATGGAACCGATGGAAATAGTAGGGA…	375-845	156aa	Histone-like transcription factor (CBF/NF-Y) and archaeal histone
PgNFYB10-02	comp57209_c0_seq2	1207	CTGTAACTATCTATATTCTTAATTCTATCCGACCTTTTCTTCTTCCTTATAACTCGAAAACTATATATTGAAAATGTTCTTAAACAATACCAACCCGCATTCCTCTCACGTTTACTTCACTCTCCACCAAGTACACTTGAGTCCCACCCCTATTATTCACACACTCGCTCTCCGCGCGTGGATAGTCCTAAACAACGCGCGCATTAGAGAAATTTGCCCTAGTTCGCCTGCGAAACCCCTCCCTATATCGGACTGTCATGTATCTTCATCGCCTGCAATTCCAATCTCCTAATTCGTTTAGCCTTCGGTTCGATCAAATCGATTGATTCACGATCTGATTTACGATTTCCGTGATTTTGGTGTTTATTTTTCGGGAACTTAATTTAGCTTTGAAGGAGA…	403-873	156aa	Histone-like transcription factor (CBF/NF-Y) and archaeal histone
PgNFYB11-01	comp58519_c0_seq1	804	CCTTCCACAAACCTCATAATTTGAGAAGAATCACGAATAAGAGTTGAAAAGGTTAAGATATCACAGTTCTCAAGCTAGTAGCAGTAAATCAAAGATCATACCAGTGATTTTTAGAAGACAAAAGCACAAGCGATGCACATAGTTTTCAAGCTATAAGACACCCAATTTAAGCCCCCAAACCTAAAGATCTTGGTATGGCATTATAGCAAATTAAGTCAAAATACAAAAAACTAGAACGCATTCTGTTGTTTCATATTCTTAGATGACCCTAAAATCTCCTGGAGAATGAGGTGTTACTCTTCTTTGCTTCATTAAAGTTGAATTCATTTTTCGGTTCTGGTTCACCCCTATACTTTGATGGTCCCTCATTCTTCACTGTTGCTGGCCTTATGTTGATTT…	779-366	137aa	Histone-like transcription factor (CBF/NF-Y) and archaeal histone
PgNFYB11-02	comp58519_c0_seq2	1214	AGAAAACAGAAACATTGTCATATTTGTATATTTGAGAGGGTGAAAGCCCTAAATCTCTGGCTCGCCTCAATCAATTGATGTAACTAATCGAATAAATACAAATAATTTTTCAAGAGTTCTTCTCAACGGTGAAAAAGTACCTTAAATCTTTGCGTCTAATGATGTCTTGAATCAAAATAAACGCTTCATCATCAGTGTCCCGACTCCCGCATGAGTTCAGATCAAAACAAAGCTAAATACATCAGGCCATAAAGGTAATCTGAACAGAAAATTGAAATTTTATACTTTCCCCAAATACAAGTCAAAAATATACACCCAAATTAATTGTACATAACTTCTACCTTCCACAAACTCCATAATTTGGAAGACACAAATACTCACTAATGAGGTTAATATGTC…	1189-656	177aa	Histone-like transcription factor (CBF/NF-Y) and archaeal histone
PgNFYB12	comp60528_c0_seq1	1955	CTTCCCCATATCAAAAATAGTCAAATTCCATTCTCATTTATAACAAAAATACTTCACCAAAACACAATCATACATATTTTTGTTGTATCTAACATTATGTCACAGTATACTTCACTAAAACACAATCATACATACTTGCTGTATTTATGTCACAGTACATAATTTCACTTTTTATATTACTAATTAACATTTAGCTCACAAGATAAATCACACTCTAGTCCATCTCCCCAATTTTTTTTCCTTTCTTTTTTAACCACAACCCACAACCTATTTTTAACCCAATTTACTCAAAATGTTAATATGTACTTAAAAATCTAATCAAAATCTCTAAAAGTACAAAAAAATAAAAAAGTAAAAAACAAATCACAAAACTACTTCTTTTTTATCTTAAGCTCATCC…	1072-443	209aa	Histone-like transcription factor (CBF/NF-Y) and archaeal histone
PgNFYB13-01	comp63640_c0_seq1	1196	GGGGCAACAAGGCATAGGAAAAAACGGAGGAAGCAGAACGAACGAACGGTGTTGATATAAGAAAATAAAACCTAAAGCTCTCATCTCAGTCGTCTCCTTTCTCCCCTCTTCTCCAGCGTCCGATCTCTCCTTCTCTCTCTTCACCTCCATTCCATCGTCTCTCCCGCCCAATTTACAAATTTATTCCCTTAATTAATCGGCAAGGTTTGATGGCGGACGCTCCTCCGACAAGTCCTGGCGGTGGAAGCCACGAGAGCGGCGATCAGAGCCCGAGATCCGTTCGCGAGCAGGACAGGTTTCTCCCCATTGCCAATATTAGTCGGATTATGAAGAAGGGGCTTCCAGCCAATGGAAAAATCGCCAAGGACGCTAAGGAGACTGTTCAGGAATGCGTTTCCG…	210-773	187aa	Histone-like transcription factor (CBF/NF-Y) and archaeal histone
PgNFYB13-02	comp63640_c0_seq2	1095	GGGGCAACAAGGCATAGGAAAAAACGGAGGAAGCAGAACGAACGAACGGTGTTGATATAAGAAAATAAAACCTAAAGCTCTCATCTCAGTCGTCTCCTTTCTCCCCTCTTCTCCAGCGTCCGATCTCTCCTTCTCTCTCTTCACCTCCATTCCATCGTCTCTCCCGCCCAATTTACAAATTTATTCCCTTAATTAATCGGCAAGGTTTGATGGCGGACGCTCCTCCGACAAGTCCTGGCGGTGGAAGCCACGAGAGCGGCGATCAGAGCCCGAGATCCGTTCGCGAGCAGGACAGGTTTCTCCCCATTGCCAATATTAGTCGGATTATGAAGAAGGGGCTTCCAGCCAATGGAAAAATCGCCAAGGACGCTAAGGAGACTGTTCAGGAATGCGTTTCCG…	210-728	172aa	Histone-like transcription factor (CBF/NF-Y) and archaeal histone
PgNFYB14	comp424089_c0_seq1	736	TGCGTCTCCGAGTTCATCTCCTTCGTCACCAGCGAGGCCAGCGACAAGTGCCAGAAGGAGAAGCGCAAGACCATCAACGGGGACGATCTGCTCTGGGCCATGGCCACGCTCGGATTCGAGGAGTACGTAGACCCCCTCAAGATCTACCTGCAAAAGTACAGAGATATGGAGGGTGATAGTAAATTGACCTCAAAATCTGGTGAAGGATCCGTGAAGAAAGATATAATTGGTGCTCATAGTGGTGCGACTAGCTCAAACGCCCAAGCGATGGTTCAGCATGGAGCTTACGCCCAAGGGATGGGTTATATGCAACCCCAGTACCATAATGGGGACACCTGAAACTGAAGATCAGGCAATTTTCGGCAATGGGTATTGCTCCATGAGTGGTTATCTATCTGT…			Histone-like transcription factor (CBF/NF-Y) and archaeal histone
PgNFYC01	comp10758_c0_seq1	944	TTTTTTCCGACAACTTTTTGGGAAATTATTGACATCCCAAATTTTTGGAGAGGGGAGCCGGAGGGAGTACTCACTACTCAGTTATTTCTAAGTTTTTGGTACCAACAAATTCCCACCAAAAAACCCTCCCAAATCTTAATTTCCCGCCAATTCAAAACCCTAAAAGCCCGTTTCTATTCTACTTCATAGTTTTGCAATAGTCAGTCTCCTCACTCTTGAATCTTCAGCAATGTCAGAGGAAGCAGAAAACAACACTGAGATCATCCAACCCACATTCCCATCTGGCCGAGTCAAGAGAATCATGAAACTCGACAACGAAATTAACAAAATCAACTCAGAAGCTCTATTTCTCGTCTCCTGCTCGCTCGATCTTTTCATCCAATCTCTAGCCGAAAAATC…	230-625aa	131aa	Histone-like transcription factor (CBF/NF-Y) and archaeal histone
PgNFYC02-01	comp51956_c0_seq1	772	AAGTGTCCTCCTCTTGTTCTCCTCGGTGTGATTCCAAGATCGCAAAGTCAACTCCAAAATGAACATCTCGCACGCCCTAGCAAAAACGATAGGTGCCTCAGCCGATATCATTCTTACATCTTCATCAGCCTTCATTATCTTCTTGATCCTCGCTAAGGGAAGGCTATGGTTCTTGAAGTCTGTAACTCTCTCGATTTCTTGGTACTGATTTGCCCAAAATGTCTGGAGTTGCTGGTGTAGTTGCTGTTGTTGCTGCTGATGGATATGTTGATAAGCAAGCTGTGCTCCGGTAGGAGCAGGAGCAGTAGATTGCACAGACCCAACTGATGTTACAACTGATCCTCGACCAGGGGTCCCACTGATTTGGTTAGACTCATACTGATTAATGCTATATGGCAA…			CCAAT-binding factor, subunit C
PgNFYC02-02	comp51956_c0_seq2	787	AAGTGTCCTCCTCTTGTTCTCCTCGGTGTGATTCCAAGATCGCAAAGTCAACTCCAAAATGAACATCTCGCACGCCCTAGCAAAAACGATAGGTGCCTCAGCCGATATCATTCTTACATCTTCATCAGCCTTCATTATCTTCTTGATCCTCGCTAAGGGAAGGCTATGGTTCTTGAAGTCTGTAACTCTCTCGATTTCTTGGTACTGATTTGCCCAAAATGTCTGGAGTTGCTGGTGTAGTTGCTGTTGTTGCTGCTGATGGATATGTTGATAAGCAAGCTGCTGTTGTGCAAGCTGTGCTCCGGTAGGAGCAGGAGCAGTAGATTGCACAGACCCAACTGATGTTACAACTGATCCTCGACCAGGGGTCCCACTGATTTGGTTAGACTCATACTGATT…			CCAAT-binding factor, subunit C
PgNFYC03-01	comp54240_c1_seq1	1199	GTCACAAATAAAAAAATAATTTAAAAATATTCAATAAAAATGTCCAATAAAATATCCATGTAGAAGTAGTGAATCCAGATTAAATGGGGTATGTACACATAACACCACGTGGTCATAACTACCACAATTCTAGATCTAGGCCAATTGTTGTGGATCCCATATGCAAGACTTAATTACTGATCGGCTCCGCTCCTTCAAGATTTGGTTGTTTACTAGTCTCCTTCAAAGCAGTCGGAACAATATTCCATCGTGCCGGTTTTCTTCCATAAATGTAAACTCTTCCTCAATCCATGCTCTTTTCACTTGAAACTGACCTCATCCCTAGGTTCCAGATAGGATTGCATCATAATCTCGCTGATGTTCATCATGGGAAAGCATACCTGAGTAGTAGGATCAAAT…	1016-300	238aa	CCAAT-binding factor, subunit C
PgNFYC03-02	comp54240_c1_seq2	1169	GTCACAAATAAAAAAATAATTTAAAAATATTCAATAAAAATGTCCAATAAAATATCCATGTAGAAGTAGTGAATCCAGATTAAATGGGGTATGTACACATAACACCACGTGGTCATAACTACCACAATTCTAGATCTAGGCCAATTGTTGTGGATCCCATATGCAAGACTTAATTACTGATCGGCTCCGCTCCTTCAAGATTTGGTTGTTTACTAGTCTCCTTCAAAGCAGTCGGAACAATATTCCATCGTGCCGGTTTTCTTCCATAAATGTAAACTCTTCCTCAATCCATGCTCTTTTCACTTGAAACTGACCTCATCCCTAGGTTCCAGATAGGATTGCATCATAATCTGAGTAGTAGGATCAAATCCATTTTCTTCAGGATTATTTGTTGGTACC…	986-300	228aa	CCAAT-binding factor, subunit C
PgNFYC03-03	comp54240_c1_seq3	1046	GAGAGAGAGAGAGAGAGAGAGAGCCTACTTTTCTTAATTAAAATTAAAAAAAGATAAATATCAAACCGTGCCGGTTTTCTTCCATAAATGTAAACTCTTCCTCAATCCATGCTCTTTTCACTTGAAACTGACCTCATCCCTAGGTTCCAGATAGGATTGCATCATAATCTGTGAAGAGGGTTTCCGGATGTGAAAGACTCGCTGATGTTCATCATGGGAAAGCATACCTGAGTAGTAGGATCAAATCCATTTTCTTCAGGATTATTTGTTGGTACCTCCACCTTGTGCTCATCTAAAGAAACAACATCATCTAAGAAGTCTAAAACATCTGCATCCCTTATAGCCCTTGCAATGTCGCTTCGCTGCAAAGTTGGTCGTTTGTTGTCTTCAGCGTGCAAC…	863-162	233aa	CCAAT-binding factor, subunit C
PgNFYC03-04	comp54240_c1_seq4	1029	GAGAGAGAGAGAGAGAGAGAGAGCCTACTTTTCTTAATTAAAATTAAAAAAAGATAAATATCAAACCGTGCCGGTTTTCTTCCATAAATGTAAACTCTTCCTCAATCCATGCTCTTTTCACTTGAAACTGACCTCATCCCTAGGTTCCAGATAGGATTGCATCATAATCTCGCTGATGTTCATCATGGGAAAGCATACCTGAGTAGTAGGATCAAATCCATTTTCTTCAGGATTATTTGTTGGTACCTCCACCTGAAACAATAACTTGTGCTCATCTAAAGAAACAACATCATCTAAGAAGTCTAAAACATCTGCATCCCTTATAGCCCTTGCAATGTCGCTTCGCTGCAAAGTTGGTCGTTTGTTGTCTTCAGCGTGCAACCATGCACGGAGGGTGAG…	846-118	242aa	CCAAT-binding factor, subunit C
PgNFYC03-05	comp54240_c1_seq5	999	GAGAGAGAGAGAGAGAGAGAGAGCCTACTTTTCTTAATTAAAATTAAAAAAAGATAAATATCAAACCGTGCCGGTTTTCTTCCATAAATGTAAACTCTTCCTCAATCCATGCTCTTTTCACTTGAAACTGACCTCATCCCTAGGTTCCAGATAGGATTGCATCATAATCTGAGTAGTAGGATCAAATCCATTTTCTTCAGGATTATTTGTTGGTACCTCCACCTGAAACAATAACTTGTGCTCATCTAAAGAAACAACATCATCTAAGAAGTCTAAAACATCTGCATCCCTTATAGCCCTTGCAATGTCGCTTCGCTGCAAAGTTGGTCGTTTGTTGTCTTCAGCGTGCAACCATGCACGGAGGGTGAGCTCAATAATGAAGAGCTCACAAGCTTTTGC…	816-118	232aa	CCAAT-binding factor, subunit C
PgNFYC03-06	comp54240_c1_seq6	987	GAGAGAGAGAGAGAGAGAGAGAGCCTACTTTTCTTAATTAAAATTAAAAAAAGATAAATATCAAACCGTGCCGGTTTTCTTCCATAAATGTAAACTCTTCCTCAATCCATGCTCTTTTCACTTGAAACTGACCTCATCCCTAGGTTCCAGATAGGATTGCATCATAATCTGAGTAGTAGGATCAAATCCATTTTCTTCAGGATTATTTGTTGGTACCTCCACCTTGTGCTCATCTAAAGAAACAACATCATCTAAGAAGTCTAAAACATCTGCATCCCTTATAGCCCTTGCAATGTCGCTTCGCTGCAAAGTTGGTCGTTTGTTGTCTTCAGCGTGCAACCATGCACGGAGGGTGAGCTCAATAATGAAGAGCTCACAAGCTTTTGCAAACAAGATGGG…	804-118	228aa	CCAAT-binding factor, subunit C
PgNFYC03-07	comp54240_c1_seq7	1181	GTCACAAATAAAAAAATAATTTAAAAATATTCAATAAAAATGTCCAATAAAATATCCATGTAGAAGTAGTGAATCCAGATTAAATGGGGTATGTACACATAACACCACGTGGTCATAACTACCACAATTCTAGATCTAGGCCAATTGTTGTGGATCCCATATGCAAGACTTAATTACTGATCGGCTCCGCTCCTTCAAGATTTGGTTGTTTACTAGTCTCCTTCAAAGCAGTCGGAACAATATTCCATCGTGCCGGTTTTCTTCCATAAATGTAAACTCTTCCTCAATCCATGCTCTTTTCACTTGAAACTGACCTCATCCCTAGGTTCCAGATAGGATTGCATCATAATCTGAGTAGTAGGATCAAATCCATTTTCTTCAGGATTATTTGTTGGTACC…	998-300	232aa	CCAAT-binding factor, subunit C
PgNFYC03-10	comp54240_c1_seq10	1228	GTCACAAATAAAAAAATAATTTAAAAATATTCAATAAAAATGTCCAATAAAATATCCATGTAGAAGTAGTGAATCCAGATTAAATGGGGTATGTACACATAACACCACGTGGTCATAACTACCACAATTCTAGATCTAGGCCAATTGTTGTGGATCCCATATGCAAGACTTAATTACTGATCGGCTCCGCTCCTTCAAGATTTGGTTGTTTACTAGTCTCCTTCAAAGCAGTCGGAACAATATTCCATCGTGCCGGTTTTCTTCCATAAATGTAAACTCTTCCTCAATCCATGCTCTTTTCACTTGAAACTGACCTCATCCCTAGGTTCCAGATAGGATTGCATCATAATCTGTGAAGAGGGTTTCCGGATGTGAAAGACTCGCTGATGTTCATCATGG…	1045-344	233aa	CCAAT-binding factor, subunit C
PgNFYC03-11	comp54240_c1_seq11	1017	GAGAGAGAGAGAGAGAGAGAGAGCCTACTTTTCTTAATTAAAATTAAAAAAAGATAAATATCAAACCGTGCCGGTTTTCTTCCATAAATGTAAACTCTTCCTCAATCCATGCTCTTTTCACTTGAAACTGACCTCATCCCTAGGTTCCAGATAGGATTGCATCATAATCTCGCTGATGTTCATCATGGGAAAGCATACCTGAGTAGTAGGATCAAATCCATTTTCTTCAGGATTATTTGTTGGTACCTCCACCTTGTGCTCATCTAAAGAAACAACATCATCTAAGAAGTCTAAAACATCTGCATCCCTTATAGCCCTTGCAATGTCGCTTCGCTGCAAAGTTGGTCGTTTGTTGTCTTCAGCGTGCAACCATGCACGGAGGGTGAGCTCAATAATGAA…	834-118	238aa	CCAAT-binding factor, subunit C
PgNFYC03-12	comp54240_c1_seq12	1058	GAGAGAGAGAGAGAGAGAGAGAGCCTACTTTTCTTAATTAAAATTAAAAAAAGATAAATATCAAACCGTGCCGGTTTTCTTCCATAAATGTAAACTCTTCCTCAATCCATGCTCTTTTCACTTGAAACTGACCTCATCCCTAGGTTCCAGATAGGATTGCATCATAATCTGTGAAGAGGGTTTCCGGATGTGAAAGACTCGCTGATGTTCATCATGGGAAAGCATACCTGAGTAGTAGGATCAAATCCATTTTCTTCAGGATTATTTGTTGGTACCTCCACCTGAAACAATAACTTGTGCTCATCTAAAGAAACAACATCATCTAAGAAGTCTAAAACATCTGCATCCCTTATAGCCCTTGCAATGTCGCTTCGCTGCAAAGTTGGTCGTTTGTTGTCT…	875-162	237aa	CCAAT-binding factor, subunit C
PgNFYC03-14	comp54240_c1_seq14	670	GTCACAAATAAAAAAATAATTTAAAAATATTCAATAAAAATGTCCAATAAAATATCCATGTAGAAGTAGTGAATCCAGATTAAATGGGGTATGTACACATAACACCACGTGGTCATAACTACCACAATTCTAGATCTAGGCCAATTGTTGTGGATCCCATATGCAAGACTTAATTACTGATCGGCTCCGCTCCTTCAAGATTTGGTTGTTTACTAGTCTCCTTCAAAGCAGTCGGAACAATATTCCATCGTGCCGGTTTTCTTCCATAAATGTAAACTCTTCCTCAATCCATGCTCTTTTCACTTGAAACTGACCTCATCCCTAGGTTCCAGATAGGATTGCATCATAATCTGTGAAGAGGGTTTCCGGATGTGAAAGACTCGCTGATGTTCATCATGG…			CCAAT-binding factor, subunit C
PgNFYC03-16	comp54240_c1_seq16	1211	GTCACAAATAAAAAAATAATTTAAAAATATTCAATAAAAATGTCCAATAAAATATCCATGTAGAAGTAGTGAATCCAGATTAAATGGGGTATGTACACATAACACCACGTGGTCATAACTACCACAATTCTAGATCTAGGCCAATTGTTGTGGATCCCATATGCAAGACTTAATTACTGATCGGCTCCGCTCCTTCAAGATTTGGTTGTTTACTAGTCTCCTTCAAAGCAGTCGGAACAATATTCCATCGTGCCGGTTTTCTTCCATAAATGTAAACTCTTCCTCAATCCATGCTCTTTTCACTTGAAACTGACCTCATCCCTAGGTTCCAGATAGGATTGCATCATAATCTCGCTGATGTTCATCATGGGAAAGCATACCTGAGTAGTAGGATCAAAT…	1028-300	242aa	CCAAT-binding factor, subunit C
PgNFYC04	comp60920_c0_seq2	1314	GCTACAACCGTGCGGCCGTGCCTTTGGTCCTTACAATCTTACCTGTTCACATCAGAAGTTACACAACAGAGAGAAATGGCGAGAAACCAAAAAGCTAACAGAAAAAGAAAAAATGAAGGAGAGATTGTGGTTGTATCGTCATCAAGTTCGGATTCACAAAACAAAGAAAATGAAGATCAAATCGAAAACGCAGCTTCATCTGAACAAGTGGAGGAAGAAGTAGAAGAAATTGGAGAAGAAGAAGTGGAGGCGAAGAAAATTGAAGTTAAAAGTCCTCGAAGGAAAAGCGAAAAGGACAATTTGAAGAAGAAAGAAAAAAAAATTGATAAGAGAAGTGAAGCTACGAGTGGAAGTAGCAACAGCAAAAAAGGCGATTCGAAGAAGAAGGAGAAAATGGAT…	76-801	241aa	CCAAT-binding factor, subunit C
PgNFYC05-01	comp62974_c0_seq1	1278	AAATAAGTTATCCTTGCACATAGGAGTCAGAAAGATTATACTCCAGCTTTTACCACAGTACCATGATTTGTACATGACATGATAATAGAAAGATTCAACAGCAGCTACTACCAGTAGTAAGTCCTAAACTCAAATCCCAAGAGTGATTTTGATTCAAGGGGAACAACCATAAAAGGAACCAGCTGCAAACTCCTGTATATTATACAATCTTCATAAATTTCACATAGGCCATCATAAACTTGAGTCATCTTACAAATGCCTACTCATCACTATCTACCACTTAGTAATGAGAAGCTAAAAACTTCATCTTGGAAAACCCATAAAAGTTAAAACTAGTACAACTAATACATACCTTAAGCACTATCGTTACCATTTTGCTGCTGTTGGTTTTGCCGTTGT…	1139-354	261aa	CCAAT-binding factor, subunit C
PgNFYC05-02	comp62974_c0_seq2	1335	TTTAACAGTAGCAAACGCATGACAAATATACTGGCAAATCTGTAACATACACTACATAAATTTTTCAAAAGGGCAAGAATAGATCTGTGTGCATAGTGCTGTGTCCCTTGACTAATCTAAAACTCTGCATACAAGTCCCAAATTGGAAGCCCTATTAAATGATTTTGATTCAACAACACCCACTACATGAAGGGGACCAATTAAGAAAACATAAATTAAACTAGCTGCAGACGCATGTATATTATACAATCTTCAATTTCGCTTGTATACTATACAATCTTCAATTTAGTTTGGCCTTCATCCGCTTAGATAGGTTCCTACTTAACAATACACTACCACTTAACTACCAACAAGAAGCTAATGAAATTCATCTTGGCCAACCAATAAAAGTAATAATTA…	1196-429	255aa	CCAAT-binding factor, subunit C
PgNFYC05-03	comp62974_c0_seq3	1436	CAAATAAGTTATCCTTGCACATAGGAGTCAGAAAGATTATACTCCAGCTTTTACCACAGAATCATGATTTGTACATGACCTGCATTACAGCCATCCAAATTTAACAGAATACTACCAGTCTCACAAAACTGTTAACAGATTACCACCAGTCTCACAAATAAACACACTGACAAATATCCCGGCAAATCTACAACCTTACAGTTGAATCAGAAACATACATGACAATAGAAAGATTCAACAGCAGCTACTACCAGTAGTAAGTCCTAAACTCAAATCCCTAGAGTGATTTTGATTCAATAGCAACAACTACATGAAGGGGAACAACCATAAAAGGAACCAGCTGCAAACTCCTGTATATTATACAATCTTCATAAATTTCACATAGGCCATCATAAACTT…	1297-512	261aa	CCAAT-binding factor, subunit C
PgNFYC05-05	comp62974_c0_seq5	1164	AAATAAGTTATCCTTGCACATAGGAGTCAGAAAGATTATACTCCAGCTTTTACCACAGTACCATGATTTGTACATGACCTGTATATTATACAATCTTCATAAATTTCACATAGGCCATCATAAACTTGAGTCATCTTACAAATGCCTACTCATCACTATCTACCACTTAGTAATGAGAAGCTAAAAACTTCATCTTGGAAAACCCATAAAAGTTAAAACTAGTACAACTAATACATACCTTAAGCACTATCGTTACCATTTTGCTGCTGTTGGTTTTGCCGTTGTTGAGGCTGCGGCCATGGTATAAATGGTAGAGGCGGGCGAGGCTGCTGACCACCATAGAGCGCTGCTTGATCAACTGGTTTACCCATGATCATTCCTGTTGGTCCCACTGGATGC…	1025-240	261aa	CCAAT-binding factor, subunit C
PgNFYC06-02	comp65304_c0_seq2	1176	CGCTATACATCTATAACGATATTTTTGTTGTGGAAATAACAAAAGGTGTTGTGGATTTAACAATTTCCATTCAACAATCCAAGGGAGAGACAGAGAAAAATACAATATTTGTATGAAATCTCTACATTATATGAGAAGCATAAGACTCGAACAACATTATATTAGAATTACTCTGTCTATACCGCATTACTCTAAAAGTCGAAACTGGACAAGGGATACTAAAAATCAAGAATTTGAAATACCCATCAAAGAATCACAAAATCAAACTGAAGAGAAGACAATCTAATATACTACTGTAACAAATAAAGAACAATTTTTTCAAGTTCCAGATTACAATATCAAAACCCTAACCCTAGCTAGCAAACCAGATCTGCACGAAAAGAGGGGAGTATATAACAA…	1116-415	233aa	CCAAT-binding factor, subunit C
PgNFYC06-03	comp65304_c0_seq3	1066	ACAAATTAACTGTCCAGCAAATTAACTGTTAACTTAACTGTCCAACACAAATTAACTATCCAGCAGCAAATAACTTAATAGGCTAACAGCAACATCCAACATAAACTCATAAAGTTTAAAAATACAACAGCAACAAGCCCAAATACTTTTACAGTATAATGTCATTACAGTAACCCAAAGTTCTTTAAATTATATAACAGTCGAGTTCAAGCAGTATTAGCATCAGCATCAACAAGCTCCAGTCTCCCAATAGCACTATTGGCATCATATGATCAGATTTCAACACCATAAGATCAGCTTTAACTTAGCCATCAAGATTACCCTGCTGTCCACTGCTCCCCCCTCCACTCTCATACGACCCATCATCAGCCGTCTGCCACACCGACTGCCACGCCTGAG…	1006-305	233aa	CCAAT-binding factor, subunit C
PgNFYC06-06	comp65304_c0_seq6	578	TAAAGAACTCCACTCGTAGTGGAGCCGACAATCCCAGCACCAGGAGGACCGGCGAGAACCAAACCGGCAGCAGCAGCCTCATCCTTGATTTCGTCGCGGGGGACAATGTCGACGAGAAAATCGAAAATGTCGGTGCGAGTGATGGCGGCGGCGATATCATTTTTCTGGAGGGTGCGGCGCTTGTTCTCCTCGGCGTGGAGCCAGGAGCGAATGGTGAGCTCGAGGATGAAGAGCTCGCAGGCCTTGGCGAAGAGGATTGGAGCCTCCGCCGAGATCATCCGAACGTCTTCGTCGGCTTTCATAATCTTCTTGATGCGGGCTAACGGAAGCTGGTGGTTCTTAAAGTCGTTGGCTTGCTCGATGTCTTGTCGTTGGTAGGTCCAGAACATTTGGAGCTGC…			CCAAT-binding factor, subunit C
PgNFYC06-09	comp65304_c0_seq9	791	GATTTTAACACCATAACATCAGCTTTAACTTAGCCATCAAGATTACCCTGCTGTCCACTGCTCCCCCCTCCACTCTCATACGACCCATCATCAGCCGTCTGCCACACCGACTGCCACGCCTGAGACGGCGGCGCATAAACCCCAGTAGCAGGATCGACCGCCGGCCGCCCAATCATGACCCCCGGTGGGGCGGGCTGACCCATGGACGGATAATAATAAGGAACCCCACTCGCAGTGGAGCCCACAATCCCCGAACCAGGAGGGCCACCAAGTACTAAACCAGCAGCAGCCTCATCCTTGATTTCGTCGCGGGGGACAATGTCGACCAGGAAATCGAAAATGTCGGTGCGAGTGATGGCGGCAGCGATGTCGTTTTTCTGTAGAGTGCGGCGCTTGTTC…	731-30	233aa	CCAAT-binding factor, subunit C
PgNFYC06-11	comp65304_c0_seq11	2028	CCTGATTCAAACTCACGGTAGTTATCTGCTTTTTTTTTCCAAAAGGGATAAATAACTGCTTGTTGTTAGTCCTTAATTAACGCAAGACATGCCATATACTTGCACAATTACAATTACATTGCGCGCCGTGGTAAATAGCATTGAGTATCCAATGCGCGCATACAGCTCTGGCATCGATCACTCGGAGCTTGGAGGCCCAGGAGGGAAACCAGCTGAGCCACCATGGCCCCCCGTGTACCCTTGCCCTTCCTCGCCGAAGCTCCCGGCACCCTGGTCCACGTCCGCCCCGCCTTGCTGCCACGCCGGTTCCCACGCCGGAACATGCCAGGCCGGCATCATCGGTGCCGCCGGCTGCCCCATCGGCGGATAGTAGTACGGCAGCCCAGCGGCGGGGCCCCC…	906-178	242aa	CCAAT-binding factor, subunit C
PgNFYC06-13	comp65304_c0_seq13	815	TTCCATGTTGTTCACCTGTTATCTTAAAAACCTATTTTCCTCCTTAGGCCTTAGCCATCAAGGTTACCCTGCTGTCCACTGCTACCTCCTCCATTCCCATATGACCCATCATCAGCCGTCTGCCACACCGACTGCCACGCCTGAGACGGCGGCGCATAAACCCCAGTGGCAGGATCGACCGCCGGCCGTCCAAACATGACCCCGGGCGGGGCAGGTTGACCGATGGGGGGATAATAGTAAGGAACCCCACTCGCAGTGGAGCCGACAATCCCAGCACCAGGAGGACCGGCGAGAACCAAACCGGCAGCAGCAGCCTCATCCTTGATTTCGTCGCGGGGGACAATGTCGACGAGAAAATCGAAAATGTCGGTGCGAGTGATGGCGGCGGCGATATCATTT…	755-51	234aa	CCAAT-binding factor, subunit C
PgNFYC06-18	comp65304_c0_seq18	1231	CCTGATTCAAACTCACGGTAGTTATCTGCTTTTTTTTTCCAAAAGGGATAAATAACTGCTTGTTGTTAGTCCTTAATTAACGCAAGACATGCCATATACTTGCACAATTACAATTACATTGCGCGCCGTGGTAAATAGCATTGAGTATCCAATGCGCGCATACAGCTCTGGCATCGATCACTCGGAGCTTGGAGGCCCAGGAGGGAAACCAGCTGAGCCACCATGGCCCCCCGTGTACCCTTGCCCTTCCTCGCCGAAGCTCCCGGCACCCTGGTCCACGTCCGCCCCGCCTTGCTGCCACGCCGGTTCCCACGCCGGAACATGCCAGGCCGGCATCATCGGTGCCGCCGGCTGCCCCATCGGCGGATAGTAGTACGGCAGCCCAGCGGCGGGGCCCCC…	906-178	242aa	CCAAT-binding factor, subunit C
PgNFYC07-01	comp67944_c0_seq1	1080	GTTTATTCTTGTGTATTTTTTTTCCAAATGATTAAAAGACGTAGTTTTTTGTTTTTGCCTTTGTCGAAGTCGTACGGACCGATATATGTTCCGAACCAAAATTTCTTTCTGTTGCCAGGCATCGGATCTGAAAAGGGTTCATTTTGTACGCCAATAATAAAGAATTGATGACGATGACAAAGATTAGGGCAATTGTTGTGCTTCTGCAACTTCCAGATTAGATTAGATTAGATTAGATATAGATTAGGAACTCTGTCTTTAGCCTCTTCTTTTCAATTGTTTTAATATTTAATGGTCCAAATCTGACACCATGAGGAAGAAGCTGGATACCCGTTTCCCTGCTGCTCGCATCAAAAAAATTATGCAAGCAGATGAGGATGTTGGGAAGATTGCCATGGC…			CCAAT-binding factor, subunit C
PgNFYC07-03	comp67944_c0_seq3	1376	AATATAAGATCACTTGCCTTTGTACAAAGCAAGTGGTCTTAAATTTTGGAACGGAGGGAGAAATTTTCTTCGTCTTTTATAAAGGTGCAGAGTTCCAATCAAGATGTATTTGAAAATTTAAAAGTATTTGGCGTGATGTTCTACATGTGAATGTTGCACACAATTTTACTTGGTGAAACTTGGATCAAGGGATTAGATGTGAACTACGAGGTAGAAATATAGAAGATGATATATATTATTTTATACATGCAAACCAAACTATTGAAGTGCTTCTCTCCTTGCCAAAATGAATAAGTTCAATAGGATGTAATAATTGAGTCGAGGAAGAAATTAAGTTACTTGACGAGATTTCAAAGAGACATGAGGAAACAGTTGCAACTAAAGAGACACGAGGAAACA…			CCAAT-binding factor, subunit C
PgNFYC07-04	comp67944_c0_seq4	1139	GGAGGGAATCACATGTTTATAACAGATTCCACATTCCCAAACATACTTTAATCTATATTAATTTTGGAAATAAGATTTTTTAATTATTTTTTTTTGGTATTACGTAGTTTTCCTTTTGTTTTTAAGGGAAAAAAAAAACTGTCAAAGTCGTACGGACCGATATATCTTGCGAACCAAAATTTCTTTTCCGTTGCACCGCATCGGATCTGTAAGGGTTTATTTCTCTACGATCAATTATGAATTGATGATTTGACGACGATGATGATTGAAGTAATTATTTTGTTTTTGTAACTTATAGATTAGACAGTCTTTGGCCTCTTCTCTGTCAATTTTTTTCTTTTTAATTTTTAATGGTCCAAATCTGACACCATGAGGAAGAAGCTCGATACCCGCTTTCCT…			CCAAT-binding factor, subunit C
PgNFYC07-05	comp67944_c0_seq5	1053	TTCAATAGGATGTAATAATTGAGTCGAGGAAGAAATTAAGTTACTTGACGAGATTTCAAAGAGACATGAGGAAACAGTTGCAACTAAAGAGACATGAGGAAAAAATTGCAAGTAAAGAAACAAATGAGTGTGAAAATACATTGAGAATTGTACTCCGAAGCAATTTTAAATTGTTTCGTGAAGCATTGAACCATCAGCTCGTTAACTTCATCATGCCAGACAATTTAAATGACAGTTCTGAGAGATGAAGAGACTTATTTATGGCTCCCAGAATTTCAATCTGACTTCGAAGAGTTTCCAGCTTTCCTATATTCAGGCTCGCATCAAAAAAATTATGCAAGCAGATGAGGATGTTGGGAAGATTGCCATGGCAGTGCCTGTATTAGTGTCTAAAGCTTT…			CCAAT-binding factor, subunit C
PgNFYC07-06	comp67944_c0_seq6	1424	GTTTATTCTTGTGTATTTTTTTTCCAAATGATTAAAAGACGTAGTTTTTTGTTTTTGCCTTTGTCGAAGTCGTACGGACCGATATATGTTCCGAACCAAAATTTCTTTCTGTTGCCAGGCATCGGATCTGAAAAGGGTTCATTTTGTACGCCAATAATAAAGAATTGATGACGATGACAAAGATTAGGGCAATTGTTGTGCTTCTGCAACTTCCAGATTAGATTAGATTAGATTAGATATAGATTAGGAACTCTGTCTTTAGCCTCTTCTTTTCAATTGTTTTAATATTTAATGGTCCAAATCTGACACCATGAGGAAGAAGCTGGATACCCGTTTCCCTGCTTTCAATAGGATGTAATAATTGAGTCGAGGAAGAAATTAAGTTACTTGACGAGATTT…			CCAAT-binding factor, subunit C
PgNFYC08-03	comp68107_c2_seq3	583	CAGCATGGTTCCATAACCATCAGCTACTTTACAGCCAGACATCAGAAATGGTGCTTTCATATCCTTGTGAACCTTGTGCATATGTCCAACGGACAGACTATTGTGCATATGTCCAACTGCTACACTATTGTGGATCAGCAAAGGCATGGACAGCCCCCAGGTATGGGGGTGGTGGGTACCTCAGCTGAGATGCAATATGGTGTGCCCCCCTATCAAGCTAACCAACTGATGGGCCCCTCTCCTCCTGCATCAGCCGGATCAATTCAGTCTCCGCAGACAGCTGGTCTTCCATCCTCTCCAGCTCAGCTTGCACAGCACCAACTTGCTTATCAGCACATCCACCAGCAGCAGCAACAGCAATTGCAGCAACAACTCCAGAATTTTTGGGCAAGCCAGTAC…			CCAAT-binding factor, subunit C
PgNFYC08-04	comp68107_c2_seq4	612	ATTTTCATTCAATTCTATATTCCGAACTCTAGCTAATTTCTCTCTCTAAATTATCATCCTCAACAACAAATCAAAGAATTTGATCGTGAAGCAAGATCGAGAATTTAGAGTAGCAGAGCTATAAAGCATTTAGATTCCTAGAAAGCCTATAACTGCATATGGATCAGCAAAGGCATGGACAGCCCCCAGGTATGGGGGTGGTGGGTACCTCAGCTGAGATGCAATATGGTGTGCCCCCCTATCAAGCTAACCAACTGATGGGCCCCTCTCCTCCTGCATCAGCCGGATCAATTCAGTCTCCGCAGACAGCTGGTCTTCCATCCTCTCCAGCTCAGCTTGCACAGCACCAACTTGCTTATCAGCACATCCACCAGCAGCAGCAACAGCAATTGCAGCAAC…			CCAAT-binding factor, subunit C
PgNFYC08-05	comp68107_c2_seq5	712	ATTTTGAGTTTGTCGAACCAAACTCACGCTTTCAAAACAAGTAAAAGTATCTCTCTTTTTTCTCTCTCTAAATCTATATATATTCGTTGTATATTTTATCTGTGTTAACTTGCATTTCCATTCAATTCTATATTCCGAACCCTAGCTAATTTCTCATCCTCTACAACAAATCAAAGATTTTGATCGTGAAGCAAGATCGAGAATTTAGAGTAGCAGAGCTATAAAGCATTTAGATTCCTAGAAAGCCTATAACTGCATATGGATCAGCAAAGGCATGGACAGCCCCCAGGTATGGGGGTGGTGGGTACCTCAGCTGAGATGCAATATGGTGTGCCCCCCTATCAAGCTAACCAACTGATGGGCCCCTCTCCTCCTGCATCAGCCGGATCAATTCAGTCT…			CCAAT-binding factor, subunit C
PgNFYC08-06	comp68107_c2_seq6	635	TCTATCTATCTATCTATCTATCATCCACTTTCACTCAATATATATTCCAAACCCTAGCTAATTTCTCTGTCTCTCTCTCTCTCACTCCACTCTAATCATCAACATCAAATCACAGGATTCGATCGTGAAGCAAGATCGAAAATTTTAAGTAACAGAGCTGTAAAGCCTATAACGGAAAATGGATCAACAAGGGCATGGACCACCCCAAGGTATGGGGGTGGTGGGTAGCTCAGCTCAGATGCAACAATATGGTGTGCCTCCCTATCAAGCTAACCAAATGATGGGACCCTCTCCACCAGCATCAGGTGGATCAATTCAGTCTCCACAGACAGCAGGTCTTCCATCCTCTCCAGCTCAGCTTGCACAGCACCAACTTGCTTATCAGCACATCCACCAGCA…			CCAAT-binding factor, subunit C
PgNFYC08-08	comp68107_c2_seq8	891	AAATAACTTTATAGATACTTTCATCAACATATACTCCTATTTGGTGCACTTTGTCTTGGTGGAGAAAGGAAAAGGTGTAATTATTATCAGGCATAGTCATAAAGGGTAAAACCGCCAATAAAAGAAAAAACAAATAGTACCAAACCGCCGAAGCTCTAATTTAGGTCATATGCATAGTTTGGGTGGAAATTTTGAGTTTGCAGAACCAAAGTACCAAACTCGCGCTTTCATTATTTCATACTCTCTCTAAATCTATCTATCTATCTATATTTATATTCGTTGTATATCTGTGTCAACATCCACTTTCACTCAATATATATTCCAAACCCTAGCTAATTTCTCTCTCTCTTTATCATCAACATCAAATCACAGGATTCGATCGTGAAGCAAGCTCGAAAA…			CCAAT-binding factor, subunit C
PgNFYC09	comp117501_c0_seq1	398	CTCGGTGTGATTCCAAGATCGCAATGTCAACTCCAAGATAAACATCTCACATGCTCTGGCGAATACAATAGGTGCCTCGGCTGATATCATCCTTACGTCTTCATCAGCCTTCATAATCTTCTTGATCCTTGCTAGAGGAAGGCTATGGTTCTTGAAATCTGTAACTTTCTCGATTTCCTGGTACTGATTTGCCCAAAAAGACTGGAGTTGCTGTTGCAGTTGCAGTTGCTGCTGCTGGTGAATTTGCTGATAAGCGAGCTGCTGTTGTGCAAGCTGAGCTCCTGAAGGAGCAGGACTGGTAGATTGAACGGACCCAATTGATGTTACAACTGATCCATGACCAGGGGTCCCACTCATTTGGTTTGAATCATACGGATTAATGCTATATGGCAATTGAG			CCAAT-binding factor, subunit C
PgNFYC10	comp258029_c0_seq1	1104	GGAAAGACAACAAAACAAGAAATCCAATCGTCAAGAAGAACGAGAAAAGAAAATACACAAAAGATAGACTACGATTGCCGGCATCGAGCTCGACGAGGCGTCGGAGGTTGCGTCAAAGATGAGGAAGAAGCTGGGCACCCGGTTCCCCGCGGCACGGATCAAAAAGATAATGCAAGCAGATGAGGATGTTGGCAAAATTGCGCTGGCTGTGCCTGTTTTAGTTTCGAGAGCCCTTGAATTGTTTCTGCAAGATTTGATTGACCGCTCATACAAAATTACTCTTCAAAGTGGTGCAAAGACACTGAATTCCTTCCACCTAAAGCAATGTGTGAAGAGGTACAGCTCTTTTGACTTCCTAACTGAGATTGTCAACAAGGTGCCGGATCTTGGTGGCGGTGA…	119-886	255aa	CCAAT-binding factor, subunit C
PgNFYC11	comp616457_c0_seq1	571	GAGATCGAGATCATGAGGCAACCAGGGACATATTCGGGAATAGTTTCGGGGGGGAAAACAGGGCCTCATTTGTTACCACTTGCCAGAATCAAGAAGATCATGAAGAAATCAAGTGAGGACGTAAAAATGATATCCGGTGAAGCCCCCATTGTTTTTTCCAAGGCTTGTGAGCTTTTCATTGAAGAGCTGACAATTAGGTCATGGAATATGACCATGCAAGGAAAAAGAAGAACCCTTCACAAAGAAGACGTTGCTTCTGCTGTTATGGCCACTGATGTTTTCGATTTTCTGGTAACCATGGTATCATCATCGGATTCCGACGTATTCATTCACAACAAGGAATTATTAGAGGAGTCGTCTGATCATCTATGAGATTATATATATATAGGACGACATGCA…	13-372	119aa	CCAAT-binding factor, subunit C
PgNFYC12	comp637325_c0_seq1	1002	CTCACCGCCCCCATCGCCGTCTCCTACGTCCTCCTTTCCCCGCACCGGAGATCCGGCGGTTCTCGTGCTTGCAAGATATTTGGCTTTGCACGAACAAGATCTTACATGGAGCCATCCTCGCAGCCTGAGCCTGTGGTGGGTGTGGCCACTGCTGGGTCACAAGCATATCCTCCTCCTGCTGCCTATCCAGCTCCAGCCATGCCTGCCGCCATTCCTCCCGGCTCGCAGCCAGCAGTGCCATTCCCCGCTAATCCAGCTCAACTCAGTGCTCAGCACCAACTGGTTTACCAACAAGCCCAGCAATTTCATCAACAACTGCAGCAACAGCAGCAGCAGCAACTTCGTGAGTTCTGGGCTACTCAAATGGAAGAGATTGAGCAGGCAACTGACTTCAAGAAC…	106-876	256aa	CCAAT-binding factor, subunit C
PgNFYC13	comp1376105_c0_seq1	240	GCCAATTATATTTTCTAAAGCGTGTGAAATCTTTATAACAGAAATTACCATGAGAGCTTGGATTCACGCAGAAGAAAATAAACGGCGTACATTACAACGAAGTGACGTTGCATCAGCTGTCAATAGATCTGATCAATTCGATTTTTTGATAGACATTGTTCCTAGAGAAGAAATGGCAAAAACTGTAAATAGAAGACAAAAGGAAGAAACTTCTACAGAACAAGTTTTCAGCGATCAAAA			CCAAT-binding factor, subunit C
