# Supplementary material for: Transcriptome-wide characterization, evolutionary analysis, and expression pattern analysis of the NF-Y transcription factor gene family and salt stress response in Panax ginseng
Source: BMC Plant Biol. 2022 Jul 4;22:320. doi: 10.1186/s12870-022-03687-6 (PMC9252045; doi:10.1186/s12870-022-03687-6)
Supplement: Supplementary file 2 — Additional file 2: Table S2. The identified genes used as evolutionary controls for the PgNF-Y gene phylogenetic analysis. [file 12870_2022_3687_MOESM2_ESM.xlsx]

## Sheet: Sheet1
Table S2. The identified genes used as evolutionary controls for the PgNF-Y gene phylogenetic analysis.
Species	Gene	GenBank Accession No.	Length (aa)	Amino Acids sequences	Group
Solanum lycopersicum	SlNF-YA	XM_004251633.4	283	MVSSNEQETSHYNRKIGLRSGISISLLPGDMKSLDPDLQGETLRLTHTTLNSQDEMTASGKTNSQDQCASSEYAHDERYGRDMQVQIKPALFSLQNEVANSTGLSAFGYSDPYISGLYTAYGPQPYPQMMGIAPTRVPLPVDMAEDGPIYVNAKQYHGILRRRQIRAKLEAQNKLVKNRKPYLHESRHLHAVNRVRGSGGRFLSSKKVHQSDPNSYPTNSTSSLDSVEHEGSTSAFSSVRQDVVHNGINFQQQQPDHMAFSVSSHMVITMQGNGTQQHAPVVR	NF-YA
Solanum lycopersicum	SlNF-YB	XM_004250514.4	222	MSSSCSLRPFATSHFSFVAINMANLAHIYTLLYFYRAKMDNNGGGFHGYHTFPSTPATEMRMGVPVPVHLNQDSECTIREQDRFMPIANVIRIMRRILPPHAKISDDSKQTIQECVSEFISFVTGEANERCQCEQRKTITAEDVLWAMSRLGFDDYIEPLTFYLHRYREIDGGEHGTLTEEESLMLKLDPSYAGYFVYPLPMANTTYISQCAVESDDSLFLC	NF-YB
Solanum lycopersicum	SlNF-YC	XM_004239468.4	144	MTRVLDTMPGEDEEGTSTVAGETHQLQIPISRVKKIMKLDQDINKINSEALYLIASSTELFLELLAEKSAQVALEKKRKTIKLEHLRVAVKRHKPTSDFLLDSLPMPSQPLDRSPKVQSRPRSSTDNPLPSGTRRIEAFFQKCT	NF-YC
Arabidopsis thaliana	AtNF-YA	NM_104294.3	308	MQVFQRKEDSSWGNSMPTTNSNIQGSESFSLTKDMIMSTTQLPAMKHSGLQLQNQDSTSSQSTEEESGGGEVASFGEYKRYGCSIVNNNLSGYIENLGKPIENYTKSITTSSMVSQDSVFPAPTSGQISWSLQCAETSHFNGFLAPEYASTPTALPHLEMMGLVSSRVPLPHHIQENEPIFVNAKQYHAILRRRKHRAKLEAQNKLIKCRKPYLHESRHLHALKRARGSGGRFLNTKKLQESSNSLCSSQMANGQNFSMSPHGGGSGIGSSSISPSSNSNCINMFQNPQFRFSGYPSTHHASALMSGT	NF-YA
Arabidopsis thaliana	AtNF-YB	NM_001036434.2	141	MADTPSSPAGDGGESGGSVREQDRYLPIANISRIMKKALPPNGKIGKDAKDTVQECVSEFISFITSEASDKCQKEKRKTVNGDDLLWAMATLGFEDYLEPLKIYLARYRELEGDNKGSGKSGDGSNRDAGGGVSGEEMPSW	NF-YB
Arabidopsis thaliana	AtNF-YC	NM_001037053.2	250	MDNNNNNNNQQPPPTSVYPPGSAVTTVIPPPPSGSASIVTGGGATYHHLLQQQQQQLQMFWTYQRQEIEQVNDFKNHQLPLARIKKIMKADEDVRMISAEAPILFAKACELFILELTIRSWLHAEENKRRTLQKNDIAAAITRTDIFDFLVDIVPREEIKEEEDAASALGGGGMVAPAASGVPYYYPPMGQPAVPGGMMIGRPAMDPSGVYAQPPSQAWQSVWQNSAGGGDDVSYGSGGSSGHGNLDSQG	NF-YC
Oryza brachyantha	OsNF-YA	XM_015842927.2	176	MTSLVHDVSDNHGADERQKQLRQGEPEDQQETSATSTGSQTMVATPPTDYATPYAHLDMAHAMQGQIAYPNIDPYYGSLYAAYGGQPMMHPPLVGMHPAGLPLPTDAIEEPVYVNAKQYNAILRRRQSRAKAESEKKLVKGRKFELVRSTSEQLLASSSRLNSPILISMSHDINMP	NF-YA
Oryza brachyantha	OsNF-YB	XM_040527078.1	258	MKSYGGQQSHHLLSPVGSPPSDNESGAAAAAAAAAGGCGSSARYGGGGGGDSPAKEQDRFLPIANVSRIMKRSLPANAKISKEAKETVQECVSEFISFVTGEASDKCQREKRKTINGDDLLWAMTTLGFEVYVGPLKSYLNRYREAEGEKAAVLGARHGEGAGADGAVVDAHSQLASLAPPQDGGGDVGLMMGAAAYGAAAGTTTAAFYAPLTAAAAGSKAYCGDGSRVMEYEGIGGEEESGGGAERGFAGHLHGVEW	NF-YB
Oryza brachyantha	OsNF-YC	XM_006653831.3	117	MRQARPYSAMFAGGVSARTGPHALPLARIKKIMKRSAGESSGVDGGGARMISGEAPVVFSKACELFIAELTRRAWAATLEGKRRTVHKEDVAAAVQNTDLFDFLVDVVMADDHDAMD	NF-YC
Helianthus annuus	HaNF-YA	XM_035986513.1	280	MPANHEDEERNSEDGVRIVAQATGYTQPWWHRIKDGVVSSFGESNGVGGDTDSSTAPQSGSKTINGQDQHQAKQVETNSPMELVGHSVLASYPYQEPPYAGMMNYGTPLAHPQYYGMHQTRMALPLQMEEEPVYVNAKQYHGILRRRQSRAKAELEKKVIKSRKPYLHESRHQHAIKRARGCGGRFLNTKKLNSDATTDSSQQKESKCGQHSSLQSDSDHLSTNYPGNSSIYEDMLKRNGSSNGNNNDHHILSSTCNFDLMDREGVNYFKEKGNMVNQFP	NF-YA
Helianthus annuus	HaNF-YB	XM_022161373.2	127	MVDEQDKLLPIANVGRIMKQILPPTAKISKEAKETMQECASEFICFVTGEASEKCQKENRKTVNGDDICWALASLGFDDCSNAVMSYLNKFREFEREKAAANQINENNVDEAAAGSSNSCKRIYHSK	NF-YB
Helianthus annuus	HaNF-YC	XM_022149494.2	258	MDPQGHGQAPGSNIMGNVTQLSYATNPYDSTQISGRAPPLAPPGGAVAQPTAAQLAQQQLAYQQLQQQQLHQLQQQLQSFWSNQYREIENVNDFKNHSLPLARIKKIMKADEDVRMISAEAPIVFARACEMFILELTLRSWNHTEENKRRTLQKNDIAAAITRTDIFDFLVDIVPREDIKDEAMTSMPPVTVPVGGPSDTFPYYYMPAQQLPQSGAPGMMPNKPMLDPGLYAQQQPPPYMSSSIWPPAPQEPQSPSDS	NF-YC
