# Supplementary material for: Transcriptome-wide characterization, evolutionary analysis, and expression pattern analysis of the NF-Y transcription factor gene family and salt stress response in Panax ginseng
Source: BMC Plant Biol. 2022 Jul 4;22:320. doi: 10.1186/s12870-022-03687-6 (PMC9252045; doi:10.1186/s12870-022-03687-6)
Supplement: Supplementary file 3 — Additional file 3: Table S3. The classification, annotation and GO functional categorization of the PgNF-Y gene transcripts [file 12870_2022_3687_MOESM3_ESM.xlsx]

## Sheet: Sheet1
Table S3. The classification, annotation and GO functional categorization of the PgNF-Y gene transcripts
Gene	Annotation	Length (bp)	e-Value	GO category	GO term
PgNF-YA01-01	nuclear transcription factor Y subunit A-7	1285	1.07134e-162	CC,MF	F:DNA binding; F:DNA-binding transcription factor activity; C:nucleus; C:protein-containing complex
PgNF-YA01-02	nuclear transcription factor Y subunit A-7	1119	5.02301e-136	CC,MF	F:DNA binding; F:DNA-binding transcription factor activity; C:nucleus; C:protein-containing complex
PgNF-YA02-01	nuclear transcription factor Y subunit A-7 isoform X1	2624	1.00681e-134	CC,MF	F:DNA binding; F:DNA-binding transcription factor activity; C:nucleus; C:protein-containing complex
PgNF-YA02-02	nuclear transcription factor Y subunit A-7 isoform X1	2273	0	CC,MF	F:DNA binding; F:DNA-binding transcription factor activity; C:nucleus; C:protein-containing complex
PgNF-YA03	nuclear transcription factor Y subunit A-3 isoform X5	717	3.20897e-38	CC	C:nucleus
PgNF-YA04-01	Nuclear transcription factor Y subunit A-1 like	1706	2.2906e-130	CC	C:nucleus
PgNF-YA04-02	Nuclear transcription factor Y subunit A-1 like	1695	2.01274e-130	CC	C:nucleus
PgNF-YA05-01	nuclear transcription factor Y subunit A-10 isoform X1	1835	6.39384e-147	CC,MF	F:DNA binding; F:DNA-binding transcription factor activity; C:nucleus; C:protein-containing complex
PgNF-YA05-02	nuclear transcription factor Y subunit A-10 isoform X1	1807	4.7658e-147	CC,MF	F:DNA binding; F:DNA-binding transcription factor activity; C:nucleus; C:protein-containing complex
PgNF-YA05-03	nuclear transcription factor Y subunit A-10	399	1.23226e-18	CC,MF	F:DNA binding; F:DNA-binding transcription factor activity; C:nucleus; C:protein-containing complex
PgNF-YA05-05	nuclear transcription factor Y subunit A-10	1109	3.80464e-82	CC,MF	F:DNA binding; F:DNA-binding transcription factor activity; C:nucleus; C:protein-containing complex
PgNF-YA05-06	nuclear transcription factor Y subunit A-10	1569	3.97209e-80	CC,MF	F:DNA binding; F:DNA-binding transcription factor activity; C:nucleus; C:protein-containing complex
PgNF-YA05-07	probable 1-deoxy-D-xylulose-5-phosphate synthase, chloroplastic	1953	0	BP,MF	P:lipid metabolic process; P:vitamin metabolic process; P:sulfur compound metabolic process; P:carbohydrate derivative metabolic process; F:ion binding
PgNF-YA05-08	nuclear transcription factor Y subunit A-10	1587	4.68202e-80	CC,MF	F:DNA binding; F:DNA-binding transcription factor activity; C:nucleus; C:protein-containing complex
PgNF-YA05-09	hypothetical protein I3760_02G088600	1935	0	BP,MF	P:lipid metabolic process; P:vitamin metabolic process; P:sulfur compound metabolic process; P:carbohydrate derivative metabolic process; F:ion binding
PgNF-YA05-10	nuclear transcription factor Y subunit A-10	286	1.78399e-19	CC,MF	F:DNA binding; F:DNA-binding transcription factor activity; C:nucleus; C:protein-containing complex
PgNF-YA05-11	nuclear transcription factor Y subunit A-10 isoform X1	1735	2.15881e-147	CC,MF	F:DNA binding; F:DNA-binding transcription factor activity; C:nucleus; C:protein-containing complex
PgNF-YA05-12	nuclear transcription factor Y subunit A-10	441	3.32215e-13	CC,MF	F:DNA binding; F:DNA-binding transcription factor activity; C:nucleus; C:protein-containing complex
PgNF-YA06-04	nuclear transcription factor Y subunit A-3-like	1512	4.51268e-89	BP,CC,MF	P:regulation of transcription, DNA-templated; F:DNA binding; F:DNA-binding transcription factor activity; C:nucleus; C:CCAAT-binding factor complex
PgNF-YA06-05	nuclear transcription factor Y subunit A-3-like	1405	3.62521e-71	CC	C:nucleus
PgNF-YA06-10	nuclear transcription factor Y subunit A-3-like	1618	5.68112e-100	BP,CC,MF	P:regulation of transcription, DNA-templated; F:DNA binding; F:DNA-binding transcription factor activity; C:nucleus; C:CCAAT-binding factor complex
PgNF-YA06-11	nuclear transcription factor Y subunit A-3-like	1679	1.32815e-112	CC	C:nucleus
PgNF-YA06-12	nuclear transcription factor Y subunit A-3-like	1299	1.11652e-60	CC	C:nucleus
PgNF-YA06-15	Nuclear transcription factor Y subunit A-3 like	1121	1.04461e-87	CC	C:nucleus
PgNF-YA06-16	nuclear transcription factor Y subunit A-3 isoform X3	873	1.32259e-62	CC	C:nucleus
PgNF-YA06-17	Nuclear transcription factor Y subunit A-3 like	1135	1.54596e-92	CC	C:nucleus
PgNF-YA06-18	Nuclear transcription factor Y subunit A-3 like	1096	7.98711e-88	CC	C:nucleus
PgNF-YA07	nuclear transcription factor Y subunit A-1	1094	8.43005e-28	BP,CC,MF	P:regulation of transcription, DNA-templated; F:DNA binding; F:DNA-binding transcription factor activity; C:nucleus; C:CCAAT-binding factor complex
PgNF-YA08-21	nuclear transcription factor Y subunit A-1	811	9.91343e-108	CC,MF	F:DNA binding; F:DNA-binding transcription factor activity; C:nucleus; C:protein-containing complex
PgNF-YA08-28	AT-hook motif nuclear-localized protein 7-like	1269	2.89213e-79	MF	F:DNA binding
PgNF-YA08-38	nuclear transcription factor Y subunit A-1	829	1.68965e-81	CC,MF	F:DNA binding; F:DNA-binding transcription factor activity; C:nucleus; C:protein-containing complex
PgNF-YA08-41	nuclear transcription factor Y subunit A-1	849	2.09542e-81	CC,MF	F:DNA binding; F:DNA-binding transcription factor activity; C:nucleus; C:protein-containing complex
PgNF-YA08-42	nuclear transcription factor Y subunit A-1	1168	1.70674e-80	CC,MF	F:DNA binding; C:nucleus
PgNF-YA09-01	nuclear transcription factor Y subunit A-7	1250	1.80303e-89	CC,MF	F:DNA binding; F:DNA-binding transcription factor activity; C:nucleus; C:protein-containing complex
PgNF-YA09-02	nuclear transcription factor Y subunit A-7	1268	2.18397e-89	CC,MF	F:DNA binding; F:DNA-binding transcription factor activity; C:nucleus; C:protein-containing complex
PgNF-YA09-04	nuclear transcription factor Y subunit A-7	1264	2.11547e-89	CC,MF	F:DNA binding; F:DNA-binding transcription factor activity; C:nucleus; C:protein-containing complex
PgNF-YA09-05	nuclear transcription factor Y subunit A-7-like	1410	2.68244e-96	CC,MF	F:DNA binding; F:DNA-binding transcription factor activity; C:nucleus; C:protein-containing complex
PgNF-YA09-08	nuclear transcription factor Y subunit A-7-like	1393	3.10064e-111	CC,MF	F:DNA binding; F:DNA-binding transcription factor activity; C:nucleus; C:protein-containing complex
PgNF-YA09-10	nuclear transcription factor Y subunit A-7	1282	2.55991e-89	CC,MF	F:DNA binding; F:DNA-binding transcription factor activity; C:nucleus; C:protein-containing complex
PgNF-YA09-11	nuclear transcription factor Y subunit A-7	954	3.38932e-64	CC,MF	F:DNA binding; F:DNA-binding transcription factor activity; C:nucleus; C:protein-containing complex
PgNF-YA09-12	nuclear transcription factor Y subunit A-7	968	3.97661e-64	CC,MF	F:DNA binding; F:DNA-binding transcription factor activity; C:nucleus; C:protein-containing complex
PgNF-YA09-14	nuclear transcription factor Y subunit A-7-like	1425	3.10434e-111	CC,MF	F:DNA binding; F:DNA-binding transcription factor activity; C:nucleus; C:protein-containing complex
PgNF-YA09-15	nuclear transcription factor Y subunit A-7-like	1424	3.13476e-96	CC,MF	F:DNA binding; F:DNA-binding transcription factor activity; C:nucleus; C:protein-containing complex
PgNF-YA09-16	nuclear transcription factor Y subunit A-7-like	1407	3.65423e-111	CC,MF	F:DNA binding; F:DNA-binding transcription factor activity; C:nucleus; C:protein-containing complex
PgNF-YA09-18	nuclear transcription factor Y subunit A-7-like	1411	2.6366e-111	CC,MF	F:DNA binding; F:DNA-binding transcription factor activity; C:nucleus; C:protein-containing complex
PgNF-YA10	Nuclear transcription factor Y subunit A-9	629	1.34819e-103	CC,MF	F:DNA binding; F:DNA-binding transcription factor activity; C:nucleus; C:protein-containing complex
PgNF-YA11	nuclear transcription factor Y subunit A-7 isoform X2	617	2.14282e-31	CC,MF	F:DNA binding; F:DNA-binding transcription factor activity; C:nucleus; C:protein-containing complex
PgNF-YA12	nuclear transcription factor Y subunit A-7 isoform X2	662	1.60758e-91	CC,MF	F:DNA binding; F:DNA-binding transcription factor activity; C:nucleus; C:protein-containing complex
PgNF-YA13	nuclear transcription factor Y subunit A-10-like	256	1.19493e-31	CC,MF	F:DNA binding; F:DNA-binding transcription factor activity; C:nucleus
PgNF-YB01	repressor protein	992	5.61115e-92	MF	F:molecular_function
PgNF-YB02	nuclear transcription factor Y subunit B-8	466	1.04451e-99	CC,MF	F:DNA binding; F:DNA-binding transcription factor activity; C:nucleus; C:protein-containing complex
PgNF-YB03	NA	356	3.3086e-70	NA	NA
PgNF-YB04	DNA polymerase epsilon subunit 3	1015	3.32427e-143	CC,MF	F:molecular_function; C:nucleus
PgNF-YB05-01	Nuclear transcription factor Y subunit B-3	938	9.19837e-143	CC,MF	F:DNA binding; F:DNA-binding transcription factor activity; C:nucleus; C:protein-containing complex
PgNF-YB05-02	nuclear transcription factor Y subunit B-3-like	986	0	CC,MF	F:DNA binding; F:DNA-binding transcription factor activity; C:nucleus; C:protein-containing complex
PgNF-YB06	nuclear transcription factor Y subunit B-1-like	910	6.24162e-120	CC,MF	F:DNA binding; F:DNA-binding transcription factor activity; C:nucleus; C:protein-containing complex
PgNF-YB07-01	nuclear transcription factor Y subunit B-1-like	1432	2.9757e-120	CC,MF	F:DNA binding; F:DNA-binding transcription factor activity; C:nucleus; C:protein-containing complex
PgNF-YB07-04	nuclear transcription factor Y subunit B-1-like isoform X1	1399	1.43124e-121	CC,MF	F:DNA binding; F:DNA-binding transcription factor activity; C:nucleus; C:protein-containing complex
PgNF-YB07-06	nuclear transcription factor Y subunit B-1-like isoform X1	1445	2.57587e-120	CC,MF	F:DNA binding; F:DNA-binding transcription factor activity; C:nucleus; C:protein-containing complex
PgNF-YB07-07	nuclear transcription factor Y subunit B-1-like	1386	5.21696e-119	CC,MF	F:DNA binding; F:DNA-binding transcription factor activity; C:nucleus; C:protein-containing complex
PgNF-YB08-05	DNA polymerase epsilon subunit 3	1020	1.08107e-118	BP,CC,MF	P:DNA replication; P:chromatin organization; F:DNA binding; F:nucleotidyltransferase activity; C:nuclear chromosome; C:protein-containing complex
PgNF-YB08-12	DNA polymerase epsilon subunit 3	986	8.93417e-115	BP,CC,MF	P:DNA replication; P:chromatin organization; F:DNA binding; F:nucleotidyltransferase activity; C:nuclear chromosome; C:protein-containing complex
PgNF-YB08-15	DNA polymerase epsilon subunit 3	1063	0	BP,CC,MF	P:DNA replication; P:chromatin organization; F:DNA binding; F:nucleotidyltransferase activity; C:nuclear chromosome; C:protein-containing complex
PgNF-YB08-19	DNA polymerase epsilon subunit 3	1029	3.91481e-154	BP,CC,MF	P:DNA replication; P:chromatin organization; F:DNA binding; F:nucleotidyltransferase activity; C:nuclear chromosome; C:protein-containing complex
PgNF-YB09	nuclear transcription factor Y subunit B-3-like	927	1.40261e-145	BP,CC,MF	P:regulation of transcription, DNA-templated; F:DNA binding; C:nucleus
PgNF-YB10-01	protein Dr1 homolog isoform X2	1179	0	CC,MF	F:molecular_function; C:nucleus
PgNF-YB10-02	protein Dr1 homolog isoform X2	1207	0	CC,MF	F:molecular_function; C:nucleus
PgNF-YB11-01	nuclear transcription factor Y subunit B-4-like	804	1.60073e-154	CC,MF	F:DNA binding; F:DNA-binding transcription factor activity; C:nucleus; C:protein-containing complex
PgNF-YB11-02	nuclear transcription factor Y subunit B-5	1214	6.49349e-151	CC,MF	F:DNA binding; F:DNA-binding transcription factor activity; C:nucleus; C:protein-containing complex
PgNF-YB12	nuclear transcription factor Y subunit B-3-like	1955	0	CC,MF	F:DNA binding; F:DNA-binding transcription factor activity; C:nucleus; C:protein-containing complex
PgNF-YB13-01	nuclear transcription factor Y subunit B-1-like isoform X1	1196	2.53835e-145	CC,MF	F:DNA binding; F:DNA-binding transcription factor activity; C:nucleus; C:protein-containing complex
PgNF-YB13-02	Nuclear transcription factor Y subunit B-8 like	1095	3.09432e-141	CC,MF	F:DNA binding; F:DNA-binding transcription factor activity; C:nucleus; C:protein-containing complex
PgNF-YB14	nuclear transcription factor Y subunit B-2-like	736	4.35847e-141	CC,MF	F:DNA binding; F:DNA-binding transcription factor activity; C:nucleus; C:protein-containing complex
PgNF-YC01	DNA polymerase epsilon subunit C	944	0	CC,MF	F:molecular_function; C:nucleus
PgNF-YC02-01	nuclear transcription factor Y subunit C-9-like	772	3.60863e-145	CC,MF	F:DNA-binding transcription factor activity; C:nucleus
PgNF-YC02-02	nuclear transcription factor Y subunit C-9	787	9.23588e-151	CC,MF	F:DNA-binding transcription factor activity; C:nucleus
PgNF-YC03-01	nuclear transcription factor Y subunit C-2-like isoform X4	1199	0	CC,MF	F:protein heterodimerization activity; C:nucleus
PgNF-YC03-02	nuclear transcription factor Y subunit C-6 isoform X1	1169	0	CC,MF	F:protein heterodimerization activity; C:nucleus
PgNF-YC03-03	nuclear transcription factor Y subunit C-10-like isoform X2	1046	4.26244e-37	CC,MF	F:protein heterodimerization activity; C:nucleus
PgNF-YC03-04	nuclear transcription factor Y subunit C-6 isoform X1	1029	0	CC,MF	F:protein heterodimerization activity; C:nucleus
PgNF-YC03-05	nuclear transcription factor Y subunit C-6 isoform X1	999	0	CC,MF	F:protein heterodimerization activity; C:nucleus
PgNF-YC03-06	nuclear transcription factor Y subunit C-6 isoform X1	987	0	CC,MF	F:protein heterodimerization activity; C:nucleus
PgNF-YC03-07	nuclear transcription factor Y subunit C-6 isoform X1	1181	2.08276e-160	CC,MF	F:protein heterodimerization activity; C:nucleus
PgNF-YC03-10	nuclear transcription factor Y subunit C-10-like isoform X2	1228	3.96353e-160	CC,MF	F:protein heterodimerization activity; C:nucleus
PgNF-YC03-11	nuclear transcription factor Y subunit C-2-like isoform X4	1017	8.58142e-161	CC,MF	F:protein heterodimerization activity; C:nucleus
PgNF-YC03-12	nuclear transcription factor Y subunit C-10-like isoform X2	1058	0	CC,MF	F:protein heterodimerization activity; C:nucleus
PgNF-YC03-14	Transcription factor CBF/NF-Y/archaeal histone	670	0	BP	P:regulation of transcription, DNA-templated
PgNF-YC03-16	nuclear transcription factor Y subunit C-6 isoform X1	1211	0	CC,MF	F:protein heterodimerization activity; C:nucleus
PgNF-YC04	DNA polymerase epsilon subunit C	1314	7.42109e-162	BP,CC,MF	P:regulation of transcription, DNA-templated; F:molecular_function; C:nucleus
PgNF-YC05-01	nuclear transcription factor Y subunit C-2	1278	0	CC,MF	F:DNA binding; F:DNA-binding transcription factor activity; C:nucleus; C:cytoplasm
PgNF-YC05-02	nuclear transcription factor Y subunit C-2	1335	2.35586e-160	CC,MF	F:DNA binding; F:DNA-binding transcription factor activity; C:nucleus
PgNF-YC05-03	nuclear transcription factor Y subunit C-2	1436	3.83082e-161	CC,MF	F:DNA binding; F:DNA-binding transcription factor activity; C:nucleus; C:cytoplasm
PgNF-YC05-05	nuclear transcription factor Y subunit C-2	1164	4.47606e-160	CC,MF	F:DNA binding; F:DNA-binding transcription factor activity; C:nucleus; C:cytoplasm
PgNF-YC06-02	nuclear transcription factor Y subunit C-1-like	1176	0	CC,MF	F:molecular_function; C:nucleus
PgNF-YC06-03	nuclear transcription factor Y subunit C-1-like	1066	0	CC,MF	F:molecular_function; C:nucleus
PgNF-YC06-06	nuclear transcription factor Y subunit C-1-like isoform X2	578	0	CC,MF	F:DNA-binding transcription factor activity; C:nucleus
PgNF-YC06-09	nuclear transcription factor Y subunit C-1-like	791	0	CC,MF	F:molecular_function; C:nucleus
PgNF-YC06-11	nuclear transcription factor Y subunit C-2	2028	4.35102e-161	CC,MF	F:DNA binding; F:DNA-binding transcription factor activity; C:nucleus
PgNF-YC06-13	nuclear transcription factor Y subunit C-1-like	815	4.3713e-161	CC,MF	F:molecular_function; C:nucleus
PgNF-YC06-18	nuclear transcription factor Y subunit C-2	1231	0	CC,MF	F:DNA binding; F:DNA-binding transcription factor activity; C:nucleus
PgNF-YC07-01	dr1-associated corepressor-like	1080	2.27145e-180	CC,MF	F:molecular_function; C:nucleus
PgNF-YC07-03	dr1-associated corepressor-like	1376	1.32806e-99	MF	F:molecular_function
PgNF-YC07-04	dr1-associated corepressor-like	1139	1.24146e-174	MF	F:molecular_function; C:nucleus
PgNF-YC07-05	dr1-associated corepressor-like	1053	0	MF	F:molecular_function
PgNF-YC07-06	dr1-associated corepressor-like	1424	0	MF	F:molecular_function
PgNF-YC08-03	nuclear transcription factor Y subunit C-9-like	583	1.06054e-89	CC,MF	F:DNA binding; C:nucleus
PgNF-YC08-04	nuclear transcription factor Y subunit C-9-like isoform X1	612	1.02001e-87	CC,MF	F:molecular_function; C:nucleus
PgNF-YC08-05	nuclear transcription factor Y subunit C-9-like isoform X1	712	0	CC,MF	F:molecular_function; C:nucleus
PgNF-YC08-06	nuclear transcription factor Y subunit C-9-like	635	0	CC,MF	F:molecular_function; C:nucleus
PgNF-YC08-08	nuclear transcription factor Y subunit C-9-like	891	0	CC,MF	F:molecular_function; C:nucleus
PgNF-YC09	nuclear transcription factor Y subunit C-9-like	398	0	CC,MF	F:molecular_function; C:nucleus
PgNF-YC10	CCAAT-binding transcription factor C	1104	0	CC,MF	F:molecular_function; C:nucleus
PgNF-YC11	nuclear transcription factor Y subunit C-3	571	0	CC,MF	F:DNA-binding transcription factor activity; C:nucleus
PgNF-YC12	nuclear transcription factor Y subunit C-4-like	1002	0	MF	F:molecular_function
PgNF-YC13	3970_t:CDS:2	240	4.51262e-128	CC,MF	F:DNA binding; F:DNA-binding transcription factor activity; C:nucleus; C:protein-containing complex

## Sheet: Sheet2
	PgNF-YA01-01
	PgNF-YA01-02
	PgNF-YA02-01
	PgNF-YA02-02
	PgNF-YA03
	PgNF-YA04-01
	PgNF-YA04-02
	PgNF-YA05-01
	PgNF-YA05-02
	PgNF-YA05-03
	PgNF-YA05-05
	PgNF-YA05-06
	PgNF-YA05-07
	PgNF-YA05-08
	PgNF-YA05-09
	PgNF-YA05-10
	PgNF-YA05-11
	PgNF-YA05-12
	PgNF-YA06-04
	PgNF-YA06-05
	PgNF-YA06-10
	PgNF-YA06-11
	PgNF-YA06-12
	PgNF-YA06-15
	PgNF-YA06-16
	PgNF-YA06-17
	PgNF-YA06-18
	PgNF-YA07
	PgNF-YA08-21
	PgNF-YA08-28
	PgNF-YA08-38
	PgNF-YA08-41
	PgNF-YA08-42
	PgNF-YA09-01
	PgNF-YA09-02
	PgNF-YA09-04
	PgNF-YA09-05
	PgNF-YA09-08
	PgNF-YA09-10
	PgNF-YA09-11
	PgNF-YA09-12
	PgNF-YA09-14
	PgNF-YA09-15
	PgNF-YA09-16
	PgNF-YA09-18
	PgNF-YA10
	PgNF-YA11
	PgNF-YA12
	PgNF-YA13
	PgNF-YB01
	PgNF-YB02
	PgNF-YB03
	PgNF-YB04
	PgNF-YB05-01
	PgNF-YB05-02
	PgNF-YB06
	PgNF-YB07-01
	PgNF-YB07-04
	PgNF-YB07-06
	PgNF-YB07-07
	PgNF-YB08-05
	PgNF-YB08-12
	PgNF-YB08-15
	PgNF-YB08-19
	PgNF-YB09
	PgNF-YB10-01
	PgNF-YB10-02
	PgNF-YB11-01
	PgNF-YB11-02
	PgNF-YB12
	PgNF-YB13-01
	PgNF-YB13-02
	PgNF-YB14
	PgNF-YC01
	PgNF-YC02-01
	PgNF-YC02-02
	PgNF-YC03-01
	PgNF-YC03-02
	PgNF-YC03-03
	PgNF-YC03-04
	PgNF-YC03-05
	PgNF-YC03-06
	PgNF-YC03-07
	PgNF-YC03-10
	PgNF-YC03-11
	PgNF-YC03-12
	PgNF-YC03-14
	PgNF-YC03-16
	PgNF-YC04
	PgNF-YC05-01
	PgNF-YC05-02
	PgNF-YC05-03
	PgNF-YC05-05
	PgNF-YC06-02
	PgNF-YC06-03
	PgNF-YC06-06
	PgNF-YC06-09
	PgNF-YC06-11
	PgNF-YC06-13
	PgNF-YC06-18
	PgNF-YC07-01
	PgNF-YC07-03
	PgNF-YC07-04
	PgNF-YC07-05
	PgNF-YC07-06
	PgNF-YC08-03
	PgNF-YC08-04
	PgNF-YC08-05
	PgNF-YC08-06
	PgNF-YC08-08
	PgNF-YC09
	PgNF-YC10
	PgNF-YC11
	PgNF-YC12
	PgNF-YC13
