# Supplementary material for: Transcriptome-wide characterization, evolutionary analysis, and expression pattern analysis of the NF-Y transcription factor gene family and salt stress response in Panax ginseng
Source: BMC Plant Biol. 2022 Jul 4;22:320. doi: 10.1186/s12870-022-03687-6 (PMC9252045; doi:10.1186/s12870-022-03687-6)
Supplement: Supplementary file 4 — Additional file 4: Table S4. The expressions of the PgNF-Y gene transcripts in 14 tissues, 42 farm cultivar roots and 4 ages roots (TPM). [file 12870_2022_3687_MOESM4_ESM.xlsx]

## Sheet: result
Table S4. The expressions of the PgNF-Y gene transcripts in 14 tissues, 42 farm cultivar roots and 4 ages roots (TPM).
Gene	42 farm cultivars																																										14 tissues
	S1	S2	S3	S4	S5	S6	S7	S8	S9	S10	S11	S12	S13	S14	S15	S16	S17	S18	S19	S20	S21	S22	S23	S24	S25	S26	S27	S28	S29	S30	S31	S32	S33	S34	S35	S36	S37	S38	S39	S40	S41	S42	Fiber root	Leg root	Main root epiderm	Main root cortex	Rhizome	Arm root	Stem
PgNF-YA01-01	0	0	0	0	0	0	0	0	0	0	0	0	0	0	0	0	0	0	0	0	0	0	0	0	0	0	0	0	0	0	0	0	0	0	0	0	0	0	0	0	0	0	0	0	0	0	0.19	0.35	0
PgNF-YA01-02	0	0	0	0	0	0	0	0	0	0	0	0	0	0	0	0	0	0	0	0	0	0	0	0	0	0	0	0	0	0	0	0	0	0	0	0	0	0	0	0	0	0	0	0	0	0	0.22	0	0
PgNF-YA02-01	0	0	0	0	0	0	0	0	0	0	0	0	0	0	0	0	0	0	0	0	0	0	0	0	0	0	0	0	0.09	0	0	0	0	0	0	0	0	0	0	0	0	0	0	0	0	0	0.09	0	0
PgNF-YA02-02	0	0	0	0	0	0	0	0	0	0	0	0	0	0	0	0	0	0	0	0	0	0	0	0	0	0	0	0	0	0	0	0	0	0	0	0	0	0	0	0	0	0	0	0	0	0	0	0	0
PgNF-YA03	12.89	7.92	13.1	7.39	9.5	8.86	2.16	6.76	12.13	15.45	15.76	25.66	2.31	12	13.55	8.11	13.58	13.99	27.91	32.56	8.6	2.41	14.4	30.44	4.57	10.21	11.71	9.18	6.43	7.53	6.95	27.33	11.88	15.92	10.57	5.39	18.57	9.25	21.62	19.2	11.59	29.95	11.56	16.39	13.67	18.45	20.51	13.75	2.38
PgNF-YA04-01	6.01	10.35	9.86	8.79	9.38	12.75	16.87	5.77	10.53	8.11	10.27	6.89	2.71	8.61	11.38	6.01	9.74	9.79	9.14	6.05	11.73	8.12	11.62	18.29	7.2	5.26	21.55	8.72	8.42	11.72	10.95	9.21	10.22	4.68	9.39	22.54	14.48	23.43	11.84	13.6	4.83	10.05	10.53	12.61	8.44	11.76	11.74	4.72	12.86
PgNF-YA04-02	7.33	12.89	10.29	11.93	15.62	15.2	10.35	9.06	10.11	9.13	16.92	19.11	6.13	17.64	12.95	6.48	13.72	11.62	12.23	14.71	9.9	5.82	12.19	17.23	17.78	3.76	18.09	6.52	13.13	13.84	5.99	7.2	9.74	20.64	14.36	15.6	7.34	23.95	16.88	22.02	10.74	5.92	8.45	9.19	10.66	9.43	18.14	7.91	15.37
PgNF-YA05-01	0	6.77	0	1.91	1.77	0	1.6	0	0.84	0	0	0	0	0	4.63	1.82	2.08	0	0.7	0	0	0	0	2.06	0.85	0.89	1.65	0	0	1.29	1.19	0	0	2.16	2.22	8.38	1.15	0	2.54	0	0	0	3.79	3.04	0	0	0.9	0	0.49
PgNF-YA05-02	1.99	0	1.48	2.44	6.49	6.59	0	1.09	0.92	0	0	2.07	0	1.47	1.36	0	1.19	4.12	2.31	1.21	0	0	0	2.77	2.01	2.1	2.13	0	6.86	3.1	0	0	0	0	2.94	4.1	0	0.73	4.65	2.95	0	1.03	0	0	1.13	1.18	0	0	0
PgNF-YA05-03	2.78	0.56	0.77	2.1	4.2	0.7	1.78	0	0.69	6	1.17	1.15	0	4.57	1.25	3.21	1.93	2.52	2.51	1.65	0	1.14	1.9	3.16	2.39	1.76	0.58	3.95	1.35	1.86	1.97	1.73	4.38	2.12	3.58	0	0.66	3.89	1.66	2.02	2.37	0.95	1.63	2.2	1.16	4.92	4.25	3.72	2.26
PgNF-YA05-05	0	0	0	0	0	0	0	0	0	0	0	0	0	0	0	0	0	0	0	0	0	0	0	0	0	0	0	0	0	0	0	0	0	0	0	0	0	0	0	0	0	0	0	0	0	0	0	0	0
PgNF-YA05-06	4.84	0.43	4.49	0	0	2.81	3.02	0	0	0	4.23	0	0	4.16	0.58	3.78	3.26	1.09	2.63	2.1	4.11	2.1	1.41	5.88	0.33	2.22	3	3.69	2.3	0.07	5.54	2.44	1.16	0.66	1.34	0.22	4.32	0.02	2.02	0.9	0.59	1.16	3.73	0.58	7.28	5.16	1.71	0	4.89
PgNF-YA05-07	0.63	1.89	2.39	6.24	4	0.27	3.05	3.76	1.93	2.13	4.98	2.31	2.93	4.3	3.36	2.26	4.61	6.39	4.03	5.5	3.15	0	6.66	1.09	0.98	2.48	6.6	3.76	1.6	1.65	3.1	3.17	3.23	4.18	1.92	2.95	1.4	4.76	3.66	7.06	1	1.38	1.57	1.73	0	2.92	1.32	1.98	4.24
PgNF-YA05-08	0.41	4.15	4.93	2.4	5.67	8.35	2.64	1.05	1.78	2.13	0.48	3.5	0	0.25	2.12	0.02	5.83	2.97	1.74	0.46	0.91	0	1.76	2.33	5.3	3.41	0.85	3.26	2.46	6.27	0.44	0.01	0.68	3.19	3.82	4.53	0.4	4.83	7.73	1.4	5.24	3.1	2.95	6.22	5.79	2.77	5.13	0.97	2.13
PgNF-YA05-09	1.15	2.04	0.67	0	1.05	3.95	0.08	0	0	3.5	0	0.68	0	1.66	5.27	0.36	0	1.96	0.03	0.42	5.94	5.4	7.58	4.23	3.75	0	1.46	2.76	0.1	2.11	0.69	1.2	1.59	2.18	0	1.93	4.03	6.5	2.89	0.01	2.05	3.13	1.9	1.53	1.79	0.17	3.02	0.62	1.44
PgNF-YA05-10	3.05	2.82	6.38	5.74	10.08	8.95	0.91	2.3	1.01	4.37	7.51	7.1	3.2	2.4	2.99	4.4	14.49	4.58	3.95	3.98	4.37	8.32	10.56	4.82	7.91	7.48	2.63	4.24	0	8.18	7.06	2.74	2.54	7	1.29	10.66	4.03	8.05	10.04	6.03	3.01	12.3	11.89	9.56	15.34	18.25	14.52	6.5	12.4
PgNF-YA05-11	0.58	9.52	7.24	3.45	6.3	2.13	0	1.57	5.05	1.36	1.44	0	1.3	0.92	4	1.54	0.88	2.25	2.05	2.17	2.75	3.34	2.26	1.51	3.33	2.27	1.53	2.68	0	2.59	1.6	3.48	1.34	1.02	0	0	4.46	2.85	7.2	0	3.31	2.48	0	1.27	1.31	0	0	1.63	0.56
PgNF-YA05-12	0	0	0	0.63	0	0.62	0	0	0	0	0	0.52	0	0.68	0	0	0	0	0	0	0	0	0.57	0	0	0	0.52	0	0	0	0	0	0.56	0	0	0	0	0	0	0	0	0.81	0	0	0	0.6	0.89	0	0
PgNF-YA06-04	3.51	1.74	3.75	0.49	2.39	0.91	3.3	3.74	4.59	2.24	2.36	2.81	0	1.63	1.26	4.94	4.48	1.55	1.5	0	0	0	0.24	2.31	3.7	0	4.78	5.22	3.45	1.43	0	1.19	3.58	2.01	4.44	5.71	0	2	3.01	1.07	4.45	0	0	0	0	0	0	5.58	5.83
PgNF-YA06-05	0.77	0.68	1.21	1.27	1.47	0	3.28	1.12	0.57	0	0.35	0	1.15	0.19	0	0.76	2.27	0.19	2.04	0.84	0	0	0.04	0.43	0	1.04	0.77	1.41	0	0.34	0.69	0.73	0.68	0.12	1.39	3.11	2.36	0.46	1.85	3.2	0.65	0	0.77	1.38	0.68	0.46	0.29	0.32	0.17
PgNF-YA06-10	28.4	26.63	14.03	23.16	11.27	17.39	30.42	15.65	19.93	30.79	26.6	25.25	10.54	25.19	27.53	13.22	26.93	26.99	13.72	17.6	28.08	7.21	21.01	23.91	10.82	28.39	32.12	11.74	23.58	16.65	15.79	11.77	6.93	30.68	24.18	34	29.89	31.04	17.31	38.36	11.25	21.13	19.33	18.35	17.9	10.86	17.32	11.43	5.68
PgNF-YA06-11	9.72	16.18	22.27	14.43	22.07	20.55	19.55	6.04	9.45	11.58	18.32	12.94	5.15	11.75	14.29	12.92	11.14	6.81	11.59	12.46	15.02	2.5	21.65	14.76	21.24	4.38	20.6	14.07	8.05	4.88	13.45	17.18	10.84	7.43	7.76	11.46	16.45	19.46	19.86	8.41	10.94	24.76	17.08	20.69	13.97	13.24	18.39	12.26	5.66
PgNF-YA06-12	0	0	0	3.48	0	1.11	0	0	0	0	0	0	0	0.91	0	0	0.03	1.15	0	0	0	0	0.98	0	0	0	0	0	0	0.63	0	0	0	0.48	0	0.53	0	0	0	0.08	0	0	0	0	0	0	0	0	0.84
PgNF-YA06-15	0	1.48	0	0	0	0	0	0	0	0	0	0	0	0	3.09	0	0.94	0.84	0	0	0	0	0	0	0	0	0	0	0	0.6	0	0	0	0.83	1.56	0	0	0	0	0	0.45	1.57	1.25	0	0	0	0	0	1.83
PgNF-YA06-16	0	0	0	2.73	0	0	0	0	0	0	0	0	3.29	0	0	1.37	0.62	0	0	0	0	2.41	0	0	0	0	0	0	0	0	0	0	1.03	0	0	0	0	0	0	0	0.07	0	0.46	0	12.29	0.71	2.76	3.68	1.81
PgNF-YA06-17	0	0.27	0	0	0	0	0	0	0	0	0	0	0	0	0	0	0	0	0	0	0	0	0	0	0	0	0	0	1.16	0	0	0	0	0	0	0.66	0	0	0	0	0	0	0	0	0	0.44	0	0	0
PgNF-YA06-18	1.41	0	6.81	3.07	1.22	2.36	0.98	0.96	2.12	3.04	1.39	1.96	1.23	1.79	2.33	2.59	2.08	2.77	0.85	6.15	1.65	0.77	3	3	2.12	2.67	2.17	2.4	2.09	1.28	1.11	6.02	1.9	2.18	2.54	0.6	1.79	2.41	5.04	3.19	0.95	1.72	4.2	5.13	1.16	0	1.78	3.77	4.77
PgNF-YA07	12.52	18.36	15.23	9.94	17	18.04	11.55	11.32	10.13	9.04	14.87	14.49	1.69	15.09	15.47	8.21	12.4	12.74	11.4	15.68	9.09	7.34	9.87	20.95	10.65	8.41	18.03	14.41	5	12.6	9.58	13.05	11.42	17.93	11.86	14.35	9.89	14.89	27.62	10.35	9.22	9.38	12.06	12.3	12.83	13.41	17.45	10.84	16.65
PgNF-YA08-21	8.3	17.5	15.56	9.72	16.44	17.28	11.53	7.25	11.34	9.73	17.76	11.37	5.75	14.88	20.01	5.03	13.62	15.29	15.98	15.06	15.29	10.25	11.08	19.47	12.41	5.8	17	8.71	10.52	9.78	8.26	9.79	15.76	17.56	13.25	14.81	14.66	24.91	26.24	12.87	10.9	9.75	9.95	11.59	7.02	11.04	11.46	7.21	10.64
PgNF-YA08-28	0	0	0	0	0	0	0	0	0	0.47	0	2.23	0	0.44	0	0	0	0	0	0	0	0	0	0	0	0	0.51	1.23	0	0	0	0	0	0	0	0.14	0	0	0	0	0	0	1	0	0	0	0	0	0
PgNF-YA08-38	0	0	3	0	0	0	0.22	0	0.63	2.19	0	4.67	0	0	0	0	0	0	0	0	0.33	0.95	0	0.46	3.65	2.2	0	0.65	0	0	0	0	0	0	0	1.23	0	0.19	0	4.92	1.3	0	0	0	0	0	0	2.57	0
PgNF-YA08-41	2.8	0	0	0	0	0	0	0	0	0	0.05	0	0	0.01	0	0	0	1.04	4.36	0	0	0	0	0	0	0	0.67	0	0	2.91	1.83	5.32	0	0	0	0	0	0	0	0	0	0	1.57	0	0	0	0	0	0
PgNF-YA08-42	0	0	0	0	0	0	0	0	0	0	0	0	0	0	0	0	0	0	0	0	0	0	0	0	0	0	0	0	0	0	0	0	0	0	0	0	0	0	0	0	0	0	0	0	0	0	0	0	0
PgNF-YA09-01	0	0	0	0	0	0	0	0	0	0	0	0	0	0	0	0	0	0	0	0	0	0	0	0	0	0	0	0	0	0	0	0	0	0	0	0	0	0	0	0	0	0	0	0	0	0	0	0	0
PgNF-YA09-02	0.51	0	0	0	0	0	0	0	0	0	0	0	0	0	0	0	0	0	0	0	0	0	0	0	1.45	0	0	0	0	0	0	0	0	0	0	0	0	0	0	0	0	0	0	0	0	0	0	0	0
PgNF-YA09-04	0	0	0	0	0	0	0	0	0	0	0	0	0	0	0	0	0	0	0	0	0	0	0	0	0	0	0	0	0	0	0	0	0	0	0	0	0	0	0	0	0	0	0	0	0	0	0	0	0
PgNF-YA09-05	4.19	22.43	8.64	3.06	6.4	14.51	5.68	1.28	8.21	4.51	11.27	10.16	3.21	4.74	3.21	4.59	10.74	4.77	7.98	5.58	5.84	1.22	3.37	9.13	7.98	1.85	5.11	6.94	3.91	4.47	8.52	5.07	3.22	5.1	3.13	6.46	10.33	5.63	12.62	4.55	3.96	7.34	2.39	2.91	5.05	10.69	5.39	1.98	6.8
PgNF-YA09-08	0	7.32	8.02	0	1.77	1.86	4.22	0	0	1.61	4.96	0.86	1.87	4	3.13	3.92	0	1.09	7.13	7.19	0	0	0	8.84	0	0	4.49	9.31	0.47	0	3.63	10.49	0	0	0	8.81	5.26	1.99	12.66	0	0	2.43	2.04	1.9	0	0	3.52	2.65	4.6
PgNF-YA09-10	2.41	5.56	5.02	1.84	2.26	3.94	4.99	3.49	3.01	2.56	4.8	2.17	2.27	2.24	3.41	0.68	3.13	1.67	3.94	3.25	1.53	0.72	1.25	2.86	0	3.14	3.07	2.45	0.57	4.53	2.43	5.05	4.32	3.52	0	2.9	3.96	5.39	5.64	3.38	1.85	1.98	3.46	4.62	6.38	4.12	5.51	5.36	7.41
PgNF-YA09-11	0	0.36	0.94	0	1.75	0.71	0.63	0.45	0	0.77	0.48	0	0.48	0	0.14	2.57	0	0.36	0.5	0	0	0.72	0	1.77	1.63	0	0.01	0	0	0.57	0	0.52	0.16	0.53	0	0	0	0	1.54	0	1.51	0.01	0	0	3.34	0.86	0	0	1.69
PgNF-YA09-12	0.8	0	0	0	0.43	0	0	0.6	0	0	0	0	0	0	0.24	0	0	0.46	2.14	0	0	0	0	0	0	0	1.31	0	0	0.01	0.96	0.01	1.06	0	0	0	2.29	0	0.01	1.28	0	2.49	0	0	0	0	1.72	0	0
PgNF-YA09-14	1.39	4.06	2.33	3.08	2	5.29	0.71	5.54	0.92	2.36	3.61	1.84	1.3	2.72	1.12	0.14	7.97	3.57	0.08	0.22	1.74	0.31	2.47	1.73	0	0.48	1.82	0	1.25	5.8	0.32	0	3.83	2.25	1.15	0	0.97	2.18	0.67	5.79	5.35	0.94	2.15	1.56	1.62	1.21	1.98	0	0
PgNF-YA09-15	3.58	4.92	4.47	3.06	1.96	4.04	0.73	5.73	0.57	1.6	3.48	1.73	1.76	4.73	2.26	2.01	3.87	2.67	1.25	1.61	2.96	1.57	1.6	2.17	0	0.12	2.97	1.11	0.7	4.22	0.68	1.5	3.69	2.81	4.7	0	1.82	2.51	1.75	2.41	5.48	1.74	0.98	0.9	1.08	1.37	2.06	0	0
PgNF-YA09-16	0	1.56	2.93	0	0.92	0.56	0.46	0	0	0.26	0.91	0.11	0.98	3.18	3.6	0.77	0	0.62	0.75	0.91	0	0	0	1.79	0	0	2.09	0.6	0.11	0	0.44	2.04	0	0	0	0	1.35	0.53	1.69	0	0	0.42	0.44	1.14	0	0	0.95	0	0
PgNF-YA09-18	2.51	18.91	5.41	2	3.43	19.89	5.04	1.24	8.22	7.69	10.1	11.45	1.2	3.7	0.77	0.57	14.09	7	0.8	1.45	2.06	3.76	3.47	7.98	7.32	7.13	4.36	0	4.9	4.59	5.63	0	2.78	6.59	3.23	0	5.43	7.13	4.14	7.94	5.58	6.47	5.02	5.03	8.64	7.36	9.1	5.37	6.5
PgNF-YA10	0	0	0	0	0	0	0	0	0	0	0	0	0	0	0	0	0	0	0	0	0	0	0	0	0	0	0	0	0	0	0	0	0	0	0	0	0	0	0	0	0	0	0	0	0	0	0	0	0
PgNF-YA11	0	0	0	0	0	0	0	0	0	0	0	0	0	0	0	0	0	0	0	0	0	0	0	0	0	0	0	0	0	0	0	0	0	0	0	0	0	0	0	0	0	0	0	0	0	0	0	0.38	0
PgNF-YA12	0	0	0	0	0	0	0	0	0	0	0	0	0	0	0	0	0	0	0	0	0	0	0	0	0	0	0	0	0	0	0	0	0	0	0	0	0	0	0	0	0	0	0	0	0	0	0	0	0
PgNF-YA13	0	0	0	0	0	0	0	0	0	0	0	0	0	0	0	0	0	0	0	0	0	0	0	0	0	0	0	0	0	0	0	0	0	0	0	0	0	0	0	0	0	0	0	0	0	0	0	0	0
PgNF-YB01	0	0	0	0	0	0	0	0	0	0	0	0	0	0	0	0	0	0	0	0	0	0	0	0	0	0	0	0	0	0	0	0	0	0	0	0	0	0	0	0	0	0	0	0	0	0	0	0	0
PgNF-YB02	0	0	0	0	0	0	0	0	0	0	0	0	0	0	0	0	0	0	0	0	0	0	0	0	0	0	0	0	0	0	0	0	0	0	0	0	0	0	0	0	0	0	0	0	0	0	0	1.04	0
PgNF-YB03	6.32	13.27	6.17	4.77	15	4.75	2.71	5.64	4.73	0.85	5.32	1.31	4.99	4.34	3.55	8.03	6.59	1.43	5	4.99	1.86	18.12	5.05	5.75	6.36	5.02	6.61	4.5	1.53	15.51	8.22	9.81	13.51	2.42	5.7	2.49	7.54	3.69	11.35	0	9.43	4.22	4.63	10.05	5.32	0	4.48	3.53	3.85
PgNF-YB04	12.52	1.83	3.12	7.23	3.95	2.82	11.31	1.56	7.9	16.2	12.55	7.84	5.34	11.9	9.85	1.93	4.24	14.79	7.14	7.47	6.14	5.01	9.75	7.14	3.44	5.14	12.85	2.36	3.72	4.31	1.06	1.89	0.91	19.45	6.02	5.87	5.56	14.26	4.86	15.28	1.74	2.48	5.93	5.56	8.59	6.31	17.88	7.26	7.82
PgNF-YB05-01	17.48	30.25	15.42	40.88	7.73	37.54	13.92	10.18	14.12	26.55	30.5	20.49	19.15	22.24	10.2	18.57	20.71	13.05	19.78	13.59	57.9	3.63	34.54	14.36	9.97	15.35	20.43	26.68	13.46	10.11	11.77	11.89	5.96	23.36	22.73	15.06	13.46	27.62	25.5	31.86	15.34	13.47	7.09	6.91	18.69	29.63	12.99	10.59	7.16
PgNF-YB05-02	4.74	5.66	5.56	10.29	10.41	10.82	3.08	11.81	3.42	10.47	26.96	9.18	11.57	18.54	4.72	18.34	3.4	9.76	2.38	11.65	28.55	3.01	22.01	11.96	10.05	8.61	22.47	8.94	5.62	13.57	4.97	16.73	10.14	12.93	5.12	6.6	4.51	13.23	12.93	8.89	9.63	11.39	24.76	21.7	14.67	9.14	16.16	24.54	21.44
PgNF-YB06	0	0	0	0	0	0	0	0	0	0	0	0	0	0	0	0	0	0	0	0	0	0	0	0	0	0	0	0	0	0	0.27	0	0	0	0	0	0	0	0	0	0	0	0	0	0	0	0	0	0
PgNF-YB07-01	2.78	3.74	0.82	5.49	1.91	2.5	4.92	4.37	4.9	6.86	5.8	5.49	4.71	6.63	7.19	4.16	3.77	9.73	2.09	3.23	6.43	1.42	2.94	3.65	4.95	4.02	9.91	1.98	5.79	2.88	3.34	1.96	1.38	3.86	7.89	6.27	2.56	11.65	3.62	8.59	4.15	1.11	10.86	12.55	5.37	2.64	3.8	5.12	6
PgNF-YB07-04	5.57	6.31	3.26	5.16	4.05	4.65	6.77	10.68	9.3	9.39	9.44	10.03	8.38	9.39	3.6	4.22	2.06	9.01	6.41	5.56	16.19	5.05	11.47	9.66	5.49	9.78	19.52	6.78	7.02	8.78	5.23	6.7	0.83	9.57	7.52	11.88	6.04	24.54	1.44	8.56	4.44	0.94	16.49	27.71	11.86	8.86	7.67	14.07	26.28
PgNF-YB07-06	10.19	7.32	11.1	13.52	9.61	15.14	22.41	6.83	10.47	17.04	14.55	11.85	9.64	22.91	21.22	6.93	14.53	20.42	12.8	7.63	17.7	5.17	14.01	6.36	6.85	10.16	11.95	5.89	13.28	13.99	8.22	5.38	8.8	17.02	13.29	15.68	6.66	16.23	11.44	35.31	10.93	7.15	15.94	8.96	7.97	5.33	23.27	18.61	22.64
PgNF-YB07-07	4.76	0.6	3.54	0.61	3.02	0.13	3.41	2.52	0.06	4.15	2.93	1	0.15	1.53	0.59	0.84	0.41	1.64	1.92	1.02	4.16	0.81	6.22	0.41	1.32	1.33	5.27	1.71	2.23	2.49	0.82	1.06	1.8	5.94	1.25	0.63	1.98	2.69	0.7	3.11	0.27	1.34	3.26	0.31	0.12	2.54	2.79	4.92	5.85
PgNF-YB08-05	0	0	0	0	0	0	0	0	0	0	0.99	0	0	0	0	0	0	0	0.64	1.58	0	0	0.37	0	0	0	0	0	0	0	0	0	0	0	0.8	0.9	0	1.18	0	0	0	0	0	0	0	0	0	0	0
PgNF-YB08-12	3.81	6.74	7.4	2.62	7.63	8.36	6.13	9.55	7.5	4.87	2.48	8.19	8.31	2.96	1.45	5.24	7.75	2.86	1.45	3.51	1.57	7.96	0	8.01	5.49	4.89	1.94	2.75	9.7	14.79	3.07	4.45	5.36	3.51	2.28	4.5	11.17	0.19	9.21	2.36	6.59	4.44	1.95	8.33	2.77	2.45	1.61	5.32	11.6
PgNF-YB08-15	0	0	0	0	0	0	0	0	0	0	0.49	0	0	0	0	0	0	0	0	0	0	0	1.4	0	0	0	0	0	0	0	0	0	0	0	0.23	0.14	0	0	0	0	0	0	0	0	0	0	0	0	0
PgNF-YB08-19	0.17	0	0.58	1.96	0.08	0	0.83	0	0	0	0.57	0	0	0	0.72	0	0	0	0	0	0	0	0	0	0.1	0.02	0	1.88	0	0	1.16	0.16	0	0	0.08	0.44	0	0	0	2.34	0	0	0	0	3.44	0	3.51	0	0
PgNF-YB09	3.65	8.05	5.93	7.88	8.94	4.79	3.29	10.02	4.48	1.81	3.3	1.4	6.76	7.3	7.05	3.35	3.88	5.08	2.79	2	26.2	5.51	10.21	1.79	3.79	4.95	2.59	2.86	5.45	6.99	5.83	0.46	10.31	0.28	5.75	7.33	5.08	2.35	10.91	0.81	4.54	1.98	3.26	3.72	3	0.75	5.3	4.74	10.19
PgNF-YB10-01	7.27	9.26	3.64	10.84	10.51	12.9	7.62	4.92	9.73	13.96	11.3	16.3	7	8.55	10.17	3.97	8.95	13.4	16.8	14.58	10.8	6.89	10.04	14.06	11.54	9.8	10.56	4.97	7.23	9.9	9.72	10.81	6.94	13.21	9.58	7.51	7.05	16.16	7.24	13.39	9.05	12.03	16.91	15.86	13.46	8.39	17.14	14.99	15.76
PgNF-YB10-02	8.27	5.73	12.33	3.74	13.59	9.86	6.97	6.94	4.56	3.11	5.45	4.62	7.45	7.58	5	9.41	10.32	1.78	12.1	5.5	2.14	7.92	2.2	8.18	5.71	1.42	3.62	5.53	7.03	10.62	4.8	5.45	3.92	3.98	3.97	6.25	6.31	3.31	10.84	5.66	8.23	5.58	5.77	4.56	9.42	6.9	7.04	3.35	6.27
PgNF-YB11-01	0	0.57	0.36	0.33	0.44	3.27	2.09	0	0.68	0.74	0.82	1.92	0.34	1.25	0	0.3	1.6	0.63	0.59	0.9	1.3	1.93	0.93	2.2	0	0.48	0	0	0.63	0.53	0.4	1.12	0.29	2.09	1	0.91	0	0.56	0.52	1.28	0	0	0.79	1.35	0.85	0.44	2.89	0.87	0.79
PgNF-YB11-02	1.91	2.5	1.41	2.12	1.09	4.25	4.49	0.43	1.63	5.22	2.85	11.78	1.77	5.61	3.61	2.72	3.45	4.13	1.53	6.11	7.8	1.17	6.72	8.2	1.9	7.68	6.39	3.84	2.26	1.84	2.34	5.39	0.57	5.44	1.09	3.17	2.22	6.08	1.34	7.75	3.07	1.5	8.1	7.85	8.65	0.14	4.53	2.45	1.37
PgNF-YB12	13.64	7.54	9.38	16.65	6.47	7.03	22.23	11.91	9.47	8.8	13.95	11.97	15.07	6.03	6.41	6.54	17.1	7.63	5.16	14.59	9.83	7.22	8.25	14	6.67	10.43	7.62	13.06	12.99	9.81	8.33	10.28	9.86	12.31	17.8	12.46	8.03	5.79	12.33	9.02	6.74	8.36	5.87	6.83	8.38	7.37	10.8	4.72	10.24
PgNF-YB13-01	7.85	8.78	5.15	5.49	5.2	5.93	2.27	2.26	7.07	2.27	7.15	5.6	7.08	8.19	5.04	3.41	2.7	3.88	2.41	7.77	4.81	4.5	9.09	2.83	3.85	0.89	5.7	6.06	6.86	5.53	5.35	6.01	4.95	5.37	6.58	4.13	2.67	7.55	8.08	0.66	1.87	8.26	5.96	6.76	4.85	3.14	12.61	4.67	1.51
PgNF-YB13-02	41.56	88.39	54.78	42.58	60.73	59.04	23.35	54.8	50.91	38.11	47.44	44.99	45.79	45.08	48.37	51.63	69.28	38.24	43.88	52.71	30.2	51.38	41.96	59.96	55.08	38.47	52.47	52.3	45.59	71.55	47.78	60.47	54.82	31.69	41.09	46.2	48.88	43.23	75	31.24	55.16	45.44	58.81	65.89	52.54	41.58	52.62	56.69	51.56
PgNF-YB14	0	0	0	0	0	0	0	0	0	0	0	0	0	0	0	0	0	0	0	0	0	0	0	0	0	0	0	0	0	0	0	0	0	0	0	0	0	0	0	0	0	0	0	0	0	0	0	0	0
PgNF-YC01	2.48	2.85	0.92	1.38	1.42	2.76	0.92	1.69	1.93	2.07	2.78	3.89	0.86	0.9	2.97	2.53	2.03	2.24	1.99	3.7	2.25	0.9	0.75	4.51	1.86	2.77	1.38	1.56	1.34	0.73	2.34	2.5	2.47	2.49	0.85	0.86	2.88	3.33	2.62	3.46	2.11	2.19	2.88	1.72	1.58	3.86	0.78	1.47	5.55
PgNF-YC02-01	0	0	0	0	0	0	0	0	0	0	0	0	0	0	0	0	0	0	0	0	0	0	0	0	0	2.54	0	0	0	0	0	0	0	0	0	0	0	0	0	0	0	0	2.28	3.07	0	0	0	0	0
PgNF-YC02-02	20.35	11.69	14.1	22.72	18.08	11.37	11.19	10.54	16.98	26.55	17.64	21.32	15.71	32.94	24.85	15.92	25.53	18.41	18.37	20.29	29.2	14.72	18.2	16.33	21.05	12.21	21.78	17.38	13.92	11.24	13.85	15.41	16.44	24.47	25.3	14.64	23.17	25.77	16.4	7.73	11.07	15.63	11.83	11.56	11.27	9.13	14.49	13.04	7.81
PgNF-YC03-01	2.06	0	0	2.32	0	0	0	0	0	0	0	0	0	0	0	0	1.25	0	0	0	0	0	0	0	0	2.67	2.98	0.99	0	0	0	0	0	2.62	0	3.37	0	4.5	0	5.41	0	0	1.88	0	0	0.24	0	0	1.72
PgNF-YC03-02	4.52	0.04	2.99	0	0.3	0	0.87	0.79	0	0.08	0	0	2.97	0	0	3.1	2.7	0	3.9	2.74	0	0	4.01	2.3	0	0	0	0.51	0	3.27	2.77	5.35	0	0	0.31	0	0.33	0	0.17	0	0	5.43	0.02	0	0	0	0	0	0
PgNF-YC03-03	0	0	2.52	0	1.61	0.1	0	0	1.5	5.26	1.81	1	0	0	4	0	0.72	0	0	1.06	0	3.07	5.85	0	2.32	0.75	0	0	0.55	0.76	0	0.97	0	3.2	3.46	0	0	0	0	0	0	0	0	0	2.32	0.71	0	1.1	0
PgNF-YC03-04	0	0	0.65	0.61	0.93	0	1.34	1.27	1.73	1.59	0	0	0	3.21	1.53	0	0	2.86	5.34	0.75	5.4	0	0	0.85	0.02	0	2.43	0	3.95	1.01	0	0	0.23	2.51	1.86	0	0	0	0	0	1.31	0	2.35	0	0	0.63	0	0	0
PgNF-YC03-05	5.95	7.26	4.45	1.03	5.23	6	0	3.23	7.4	1.99	4.54	7.2	3.17	3.9	3.81	5.61	8.36	5.65	6.32	5.48	1.6	6.81	0	11.71	3.6	3.59	0.24	8.13	1.27	2.2	0	2.1	2.39	6.48	1.71	0	3.16	6.68	5.8	1.25	8.49	13.07	1.04	4.35	1	1.22	3.18	0.67	2.34
PgNF-YC03-06	0	3.47	3.07	0	6.62	0	4.79	3.68	3.02	6.08	7.91	6.32	0.03	4.49	0	6.27	0	8.31	1.09	2.59	2.75	0	0	3.75	9.11	3.14	4.83	5.9	4.44	0.01	5.95	2.71	13.37	1.8	0	2.78	5.23	2.39	5.08	2.31	2.1	0.24	6.98	5.22	4.95	6.77	3.59	1.65	1.98
PgNF-YC03-07	0	1.06	1.6	2.65	3.2	6.29	4.75	0.62	0	1.26	0	2.95	1.31	0	0	0.28	0	0	2.91	4.48	0	1.86	0	0.01	0	0	0	1.58	0	3.67	0	4.76	0	0	3.84	3.28	3.61	0	3.08	1.24	2.32	0	0.79	2.72	3.96	0	0	3.85	0
PgNF-YC03-10	0.61	4.32	0	1.73	0	1.92	0	0	0	0	1.14	0	0	3	0	0	0.35	0	0	0	3.66	0.02	0	0	0.5	0	0	0	2.68	0	0	0	0	0.01	0	0	0	0	0	0	0	0	0	2.12	0	0	2.57	0.01	0
PgNF-YC03-11	0	0	0.81	1.2	0	2.66	1.13	0	0	0	3.71	3.97	2.56	0	9.76	3.29	0	0	0	0.58	3.09	0	5.4	0	0	0.05	0	0	0	1.33	1.02	0	0	2.21	0.3	0	0	0	0.76	2.66	0	0	0.32	0.69	1.26	1.53	0	3.93	0.13
PgNF-YC03-12	0	0	0	0	0	0	0	2.02	0	0	0	0.14	0	0	0	0	0	1.65	1.43	0	0	2.04	0	0.77	0	4.33	1.39	0	0	0	0	0	0	0	0	1.34	0	0.91	0	2.07	2.23	0	0	2.05	0	0	0.04	2.12	0
PgNF-YC03-14	0.29	0	0	0	0	0	0	0	0	0	0	0	0	0	1.43	0	0	0	0	0	0	0	0	0	0	0	1.45	0	0	0	0	0	0	0	0	0	0	0.35	0	0	0	1.08	2.14	0.3	0	0	0.15	0	2.61
PgNF-YC03-16	0	0	0	0.39	0	0	0	1.37	0	0	0	0	0	0	0	0	0	0	0	0	0	0	3.22	0	1.02	0	0	0	0	0	0	0	1.13	0.11	0	0	0	0	0	0	0.01	0	0	0	0	0.68	3.48	0	0
PgNF-YC04	10.75	2.49	4.34	4.5	9.74	8.5	7.32	3.78	4.49	10.71	7.73	13.62	2.86	14.37	4.73	3.94	7.1	11.6	9.17	7.26	7.74	8.3	7.67	9.24	8.15	6.13	6.54	12.59	2.09	3.1	3.13	9.82	5.77	10.16	4.6	5.1	10.59	17.28	6.81	7.36	4.19	6.38	8.38	5.61	11.53	10.69	31.52	3.47	13.69
PgNF-YC05-01	9.29	4.14	3.77	4.87	6.15	0	0	0	6.87	0	2.36	0	7.71	2.56	3.58	0	1.19	1.96	0	1.29	0	0	0	3.22	2.85	11.72	1.82	7.92	0	0	3.48	0	0	0	5.51	0	0.93	0	0	0	0	1.03	3.07	3.53	3.32	1.65	0	2.75	1.16
PgNF-YC05-02	40.61	13.82	13.54	38.18	12.33	13.34	39.5	14.99	23.97	17.57	20.88	28.9	19.88	38.45	24.5	8.9	20.62	23.67	26.85	20.56	35.43	13.76	20.73	22.43	19.94	12.02	25.3	11.78	16.11	9.68	11.83	12.81	15.48	23.17	44	32.99	15.67	30.94	21.82	46.83	15.24	13.87	13.35	11.17	12.8	11.49	18.55	12.98	23.1
PgNF-YC05-03	24.19	4.8	3.5	15.28	6.42	8.25	16.54	14.88	17.02	5.83	4.01	2.27	8.21	4.86	3.25	10.02	28.91	6.58	8.24	5.65	0	17.91	1.66	6.91	11.08	17.93	1.53	13.9	29.38	31.57	16.66	1.54	11.45	8.2	18.09	17.09	23.71	2.54	10.87	6.16	17.11	5.5	3.44	4.73	5.89	7.58	7.64	3.7	7.55
PgNF-YC05-05	0	18.68	13.07	2.12	0	7.21	12.95	22.95	10.4	16.32	9.53	19.3	13.49	0	5.85	9.15	12.82	7.25	12.27	9.27	9.33	21.61	8.15	10.31	0	17.44	8.23	10.05	15.25	14.95	13	7.25	5.4	5.85	1.81	10.55	21.17	6.73	11.54	8.05	11.89	11.87	0	0	2.72	0	0	1.98	2.74
PgNF-YC06-02	9.41	5.78	6.85	6.37	7.65	3.17	0.81	6.48	7.54	8.81	4.39	2.21	6.62	6.59	7.12	9.29	5.59	4.21	4.29	8.36	5.3	0.88	1.44	4.89	5.45	6.94	6	5.24	4.39	5.52	7.5	1.42	7.01	5.68	6.44	5.84	5.73	2.24	6.4	3.24	6.51	4.36	3.22	3.4	1.85	0.68	6.51	5.04	1.83
PgNF-YC06-03	11.43	18.19	19.36	8.47	12.57	18.24	8.75	7.84	14.58	13.43	18.15	26.44	3.45	13.4	5.1	23.35	13.73	10.35	10.72	17.98	11.55	18.08	21.14	13.83	7.67	23.71	11.22	19.77	18.79	12.04	12.7	9.62	23.37	19.49	17.98	11.08	12.92	15.95	22.77	20.82	9.85	26.59	12.13	12.52	22.29	13.04	27.73	14.85	18.75
PgNF-YC06-06	0	9.14	28.68	0	7.25	0	5.76	7.52	4.22	3.47	7.37	2.35	3.56	0.46	17.25	17.08	8.49	11.27	19.79	5.99	0	4.84	15.78	3.46	6.3	0	0	11.83	12.68	6.38	13.25	0	0	0	0	0	0	0	22.55	7.8	6.37	10.73	12.39	0	0	10.29	0	0	5.55
PgNF-YC06-09	15.06	65.04	37.2	33.64	10.08	27.17	8.22	20.15	6.05	26.18	24.59	39.85	17.45	18.11	17.79	60.21	30.63	23.86	20.89	51.14	57.58	10.69	15.09	53.93	17.5	2.83	2.62	34.99	23.19	20.38	23.91	39.19	26.64	9.93	8.65	3.4	13.29	0	35.45	5.01	28.5	65.31	14.49	9.89	12.93	31.62	11.66	9.7	4.61
PgNF-YC06-11	0	0	0	0	0	0	0	0	0	0	0	0	0	0	0	0	0	0	0	0	0	0	0	0	0	0	0	0	0	0	0	0	0	0	0	0	0	0	0	0	0	0	0	0	0	0	0	0.11	0
PgNF-YC06-13	40.2	25.11	17.5	53.38	24.94	29.96	12.11	24.5	29.31	32.44	20.23	32.06	23.9	37.24	20.7	29.79	33.46	19.02	22.67	34.87	34.64	27.39	25.72	32.51	26.76	35.37	35.92	41.25	26.7	25.93	21.7	26.55	27.97	28.07	35.32	19.42	23.32	24.98	19.11	15.14	21.31	21.99	20.63	28.26	19.57	10.53	29.13	20.84	5.9
PgNF-YC06-18	0	0	0	0	0	0	0	0	0	0	0	0	0	0	0	0	0	0	0	0	0	0	0	0	0	0	0	0	0	0	0	0	0	0	0	0	0	0	0	0	0	0	0.24	0	0	0.14	0	0	0.17
PgNF-YC07-01	12.23	11.27	9.95	10.38	15.35	18.05	13.7	18.29	11.34	20.24	9.13	17.22	17.69	16.38	13.81	8.77	12.63	13.1	16.82	15.36	15.21	12.77	9.06	19.78	11.47	5.7	12.76	8.88	14.58	17.42	19.03	10.64	10.88	9.38	10.2	8.71	11.22	14.27	12.4	10.65	13.43	16.14	10.94	7.39	12.59	7.66	13.41	5.78	14.95
PgNF-YC07-03	0	0.61	0	0	0.87	0	0.9	0	0	0.82	0	0	0	0	0	0.37	0	0	2.29	0.83	1.19	0	1.31	0.71	0	0	0	0	0	0	0.72	0	0	0	0	0	0	0	0	0	0	0.97	0	1.07	1.17	0.63	1.1	0.68	0
PgNF-YC07-04	8.46	9.89	4.28	4.56	12.88	8.36	5.74	6.49	10.44	3.83	7.02	5.43	4.57	7.52	6.54	8.06	13.33	5.26	7.88	9.53	7.84	7.84	6.58	7.88	9.77	6.64	8.7	11.31	6.57	5.17	3.09	5.32	7.94	8.09	9.12	10.37	11.45	4.48	10.35	6.07	9.85	6.26	9	10.28	5.33	5.29	4.8	7.32	3.82
PgNF-YC07-05	0	0.78	1.98	0	0.07	2.24	0	0.91	0	3.46	0	1.33	0.73	0.1	0	0	0	0	0	0	0	0	0	0	0	0.47	0	0.86	0	0	0.51	0	0	1.65	0.04	0	0	3.49	1.13	0	0.15	0	0	0	0	0	0.52	2.03	0
PgNF-YC07-06	0	1.99	0	3.54	7.48	0	2.17	0	1.32	0	3.17	1.23	0	3.23	2.66	0	3.95	3.74	0	3.27	2.57	2.16	2.63	1.4	5.39	3.42	2.28	0.97	3.21	2.67	0	2.76	1.62	2.24	3.24	0.99	3.69	2.92	2.29	1.76	1.57	1.38	0.49	1.6	1.25	0.61	3.18	0	3.99
PgNF-YC08-03	2.5	0	4.18	0	3.33	2.76	0	0	4.45	7.51	2.2	0	2.21	0	0	2.82	0	0	0	10.41	0	7	0	5.08	0	0	0	11.41	0	0	2.53	0	2.94	0	0	2.23	0	2.72	2.17	0	0	5.41	0	0	0	0	0	3.57	0
PgNF-YC08-04	17.91	26.81	25.76	44.55	41.87	16.09	21.47	31.4	20.8	27.34	19.4	22.1	21.64	59.17	51.65	25.95	18.78	50.82	35.45	19.79	67.33	15.22	72.01	11.83	41.25	31.07	52.36	14.64	30.26	21.08	21.29	5.51	50.66	32.79	39.8	30.96	16.43	46.28	21.17	14.56	26.43	9.59	60.05	66.11	28.65	27.47	59.29	53.22	18.84
PgNF-YC08-05	11.74	9.17	15.96	4.19	3.03	3.67	9.1	3.83	11.98	17.01	8.89	8.64	14.57	16.72	20.91	18.93	8.08	23.1	11.43	12.1	12.98	8.06	19.03	10.25	8.32	8.85	16.39	14.19	11.76	7.26	12.71	12	8.95	10	4.46	7.04	9.04	14.38	13.55	19.91	10.21	11.6	16.06	17.51	3.73	10.4	8.9	15	2.8
PgNF-YC08-06	38.22	26.09	44.15	31.17	31.27	33.19	49.95	26.46	56.79	96.5	59.76	62.97	21.58	88.83	79.29	41.25	33.31	80.93	67.89	44.1	87.13	48.98	63.54	55.3	33.89	60.39	93.91	35.29	43.48	18.39	35.28	38.76	19.76	105.12	31.78	39.46	34.45	111.8	38.4	54.49	31.49	41.56	43.39	40.42	26.08	26.38	65.23	33.55	20.02
PgNF-YC08-08	6.02	9.49	12.46	13.73	14.55	27.37	20.26	12.63	6.81	31.13	24.06	23.26	6.54	29.81	31.97	17.92	16.61	41.04	27.14	16.46	32.52	4.09	16.9	18.17	11.86	13.36	34.51	10.74	13.31	10.23	11.03	11.68	12	48.17	17.49	17.07	12.38	37.99	24	26.06	14.73	14.34	15.01	9.95	19.53	16.53	12.63	8.98	13.45
PgNF-YC09	2.09	2.79	3.88	4.91	3.61	2.1	3.57	7.83	4.87	3.01	4.1	5.79	5.86	4.59	5.01	1.93	5.81	5.05	6.93	6.6	3.27	1.14	2.55	8.88	3.2	1.77	4.66	3.96	1.35	3.11	3.96	2.31	3.14	7.81	6.46	5.85	5.99	5.85	5	1.35	2.38	4.96	3.26	1.1	1.75	2.33	2.63	1.87	0.57
PgNF-YC10	0	0	0	0	0	0	0	0	0	0	0	0	0	0	0	0	0	0	0	0	0	0	0	0	0	0	0	0	0	0	0	0	0	0	0	0	0	0	0	0	0	0	0	0	0	0	0	0	0
PgNF-YC11	0	0	0	0	0	0	0.4	0.48	0	0.51	0	0	0.49	0.51	0.42	0	0	0	0	0	0.55	0.77	1.28	0.43	0	0	0	0	0	0.84	0.44	0	0.42	0	0	0.49	0	0	0.37	0	0.4	0	1.09	1.11	0.78	0	0.89	2.09	0
PgNF-YC12	0	0	0	0	0	0	0	0	0	0	0	0	0	0	0	0	0	0	0	0	0	0	0	0	0	0	0	0	0	0	0	0	0	0	0	0	0	0	0	0	0	0	0	0	0	0	0	0	0
PgNF-YC13	0	0	0	0	0	0	0	0	0	0	0	0	0	0	0	0	0	0	0	0	0	0	0	0	0	0	0	0	0	0	0	0	0	0	0	0	0	0	0	0	0	0	0	3.03	0	0	0	0	0
[truncated: 11 more columns]
